# Supplementary material for: Crystal structure of poly[μ3-acetato-di­aqua-μ3-sulfato-cerium(III)]: serendipitous synthesis of a layered coordination polymer exhibiting inter­layer O—H⋯O hydrogen bonding
Source: Acta Crystallogr E Crystallogr Commun. 2025 Jan 10;81(Pt 2):104–8. doi: 10.1107/S2056989024012313 (PMC11799791; doi:10.1107/S2056989024012313)
Supplement: Supplementary file 1 [file e-81-00104-sup1.cif]

##############################################################################
#                                                                            #
# This CIF contains the data in a paper accepted for publication in          #
# Acta Crystallographica Section E. It conforms to the requirements of       #
# Notes for Authors for Acta Crystallographica Section E, and has been       #
# peer reviewed under the auspices of the IUCr Commission on Journals.       #
#                                                                            #
# Full details of the Crystallographic Information File format               #
# are given in the paper "The Crystallographic Information File (CIF):       #
# a New Standard Archive File for Crystallography" by S. R. Hall, F. H.      #
# Allen and I. D. Brown [Acta Cryst. (1991), A47, 655-685].                  #
#                                                                            #
# The current version of the core CIF dictionary is obtainable from          #
# ftp://ftp.iucr.org/pub/cif_core.dic.                                       #
#                                                                            #
# Software is freely available for graphical display of the structure(s)     #
# in this CIF. For information consult the CIF software page                 #
# http://www.iucr.org/resources/cif/software.                                #
#                                                                            #
# This file may be used for bona fide research purposes within the           #
# scientific community so long as proper attribution is given to the journal # 
# article from which it was obtained.                                        #
#                                                                            #
##############################################################################
data_I
_audit_creation_method
;
Olex2 1.3-ac4
(compiled 2020.11.27 svn.r5f609507 for Rigaku Oxford Diffraction, GUI svn.r6214)
;
_journal_date_recd_electronic     2024-12-17
_journal_date_accepted     2024-12-20
_journal_name_full     'Acta Crystallographica, Section E'
_journal_year     2025
_journal_volume     81
_journal_issue      1
_journal_page_first     0
_journal_page_last     0
_journal_paper_category     GM
_journal_paper_doi     10.1107/S2056989024012313
_journal_coeditor_code     HB8117
_publ_contact_author_name     'Norbert Stock'
_publ_contact_author_address
;
Institute of Inorganic Chemistry
Kiel University
Max-Eyth-Str. 2
24118 Kiel
Germany
;
_publ_contact_author_email     'stock@ac.uni-kiel.de'
_publ_contact_author_fax     ?
_publ_contact_author_phone     ?
_publ_section_title
;
Crystal structure of poly[\m~3~-acetato-diaqua-\m~3~-sulfato-cerium(III)]:
serendipitous synthesis of a layered coordination polymer exhibiting
interlayer O---H...O hydrogen bonding
;
loop_
    _publ_author_name
    _publ_author_footnote
    _publ_author_address
    'Ruser, Niklas' .
;
Institute of Inorganic Chemistry
Kiel University
Max-Eyth-Str. 2
24118 Kiel
Germany
;
    'N\"ather, Christian' .
;
Institute of Inorganic Chemistry
Kiel University
Max-Eyth-Str. 2
24118 Kiel
Germany
;
    'Stock, Norbert' .
;
Institute of Inorganic Chemistry
Kiel University
Max-Eyth-Str. 2
24118 Kiel
Germany
;
_publ_section_synopsis
;
In the crystal structure of the title compound, the Ce^III^ cations are ninefold
coordinated and linked into chains <i>via</i> the acetate anions and are
further connected  into layers by the sulfate dianions.
;
_chemical_name_systematic
;
Poly[\m~3~-acetato-diaqua-\m~3~-sulfato-cerium(III)]
;
_chemical_name_common     ?
_chemical_formula_moiety     'C2 H7 Ce O8 S'
_chemical_formula_sum     'C2 H7 Ce O8 S'
_chemical_formula_iupac     '[Ce (C2 H3 O2) (S O4) (H2 O)2]'
_chemical_formula_weight     331.26
_chemical_melting_point     ?
_space_group_crystal_system     triclinic
_space_group_name_H-M_alt     'P -1'
_space_group_name_Hall     '-P 1'
loop_
    _space_group_symop_operation_xyz
    'x, y, z'
    '-x, -y, -z'
_cell_length_a     6.84240(10)
_cell_length_b     6.99840(10)
_cell_length_c     8.7888(2)
_cell_angle_alpha     110.448(2)
_cell_angle_beta     90.099(2)
_cell_angle_gamma     107.307(2)
_cell_volume     373.850(10)
_cell_formula_units_Z     2
_cell_measurement_reflns_used     7869
_cell_measurement_theta_min     2.4920
_cell_measurement_theta_max     30.1920
_cell_measurement_temperature     100.00(10)
_exptl_crystal_description     plate
_exptl_crystal_colour     colorless
_exptl_crystal_size_max     0.08
_exptl_crystal_size_mid     0.08
_exptl_crystal_size_min     0.03
_exptl_crystal_density_diffrn     2.943
_exptl_crystal_density_meas     ?
_exptl_crystal_density_method     ?
_exptl_crystal_F_000     314
_exptl_absorpt_coefficient_mu     6.377
_exptl_absorpt_correction_type     multi-scan
_exptl_absorpt_process_details
;
(CrysAlisPr; Rigaku OD, 2023)
;
_exptl_absorpt_correction_T_min     0.24262
_exptl_absorpt_correction_T_max     0.26410
_diffrn_ambient_temperature     100.00(10)
_diffrn_source     'micro-focus sealed X-ray tube'
_diffrn_radiation_type     'Mo K\a'
_diffrn_radiation_wavelength     0.71073
_diffrn_radiation_monochromator     mirror
_diffrn_measurement_device_type     'XtaLAB Synergy, Dualflex, HyPix'
_diffrn_measurement_device     'four-circle diffractometer'
_diffrn_measurement_method     '\w scans'
_diffrn_detector     'Hybrid Pixel Array Detector'
_diffrn_detector_area_resol_mean     10.0000
_diffrn_reflns_number     8752
_diffrn_reflns_av_R_equivalents     0.0139
_diffrn_reflns_av_unetI/netI     0.0112
_diffrn_reflns_theta_min     2.491
_diffrn_reflns_theta_max     30.195
_diffrn_reflns_theta_full     25.242
_diffrn_measured_fraction_theta_max     0.936
_diffrn_measured_fraction_theta_full     1.000
_diffrn_reflns_limit_h_min     -9
_diffrn_reflns_limit_h_max     9
_diffrn_reflns_limit_k_min     -9
_diffrn_reflns_limit_k_max     9
_diffrn_reflns_limit_l_min     -12
_diffrn_reflns_limit_l_max     12
_diffrn_radiation_probe     x-ray
_refine_special_details     ?
_reflns_number_total     2085
_reflns_number_gt     2066
_reflns_threshold_expression     'I > 2\s(I)'
_refine_ls_structure_factor_coef     Fsqd
_refine_ls_matrix_type     full
_refine_ls_R_factor_all     0.0100
_refine_ls_R_factor_gt     0.0099
_refine_ls_wR_factor_gt     0.0252
_refine_ls_wR_factor_ref     0.0252
_refine_ls_goodness_of_fit_ref     1.084
_refine_ls_restrained_S_all     1.084
_refine_ls_number_reflns     2085
_refine_ls_number_parameters     126
_refine_ls_number_restraints     0
_refine_ls_hydrogen_treatment     mixed
_refine_ls_weighting_scheme     calc
_refine_ls_weighting_details
              'w=1/[\s^2^(Fo^2^)+(0.0141P)^2^+0.1685P] where P=(Fo^2^+2Fc^2^)/3'
_atom_sites_solution_hydrogens     mixed
_atom_sites_solution_primary     dual
_atom_sites_solution_secondary     ?
_refine_ls_shift/su_max     0.001
_refine_ls_shift/su_mean     0.000
_refine_diff_density_max     0.752
_refine_diff_density_min     -0.402
_refine_ls_extinction_method     none
_refine_ls_extinction_coef     .
loop_
    _atom_type_symbol
    _atom_type_description
    _atom_type_scat_dispersion_real
    _atom_type_scat_dispersion_imag
    _atom_type_scat_source
    'C' 'C' 0.0033 0.0016
                         'International Tables Vol C Tables 4.2.6.8 and 6.1.1.4'
    'H' 'H' 0.0000 0.0000
                         'International Tables Vol C Tables 4.2.6.8 and 6.1.1.4'
    'Ce' 'Ce' -0.2486 2.6331
                         'International Tables Vol C Tables 4.2.6.8 and 6.1.1.4'
    'O' 'O' 0.0106 0.0060
                         'International Tables Vol C Tables 4.2.6.8 and 6.1.1.4'
    'S' 'S' 0.1246 0.1234
                         'International Tables Vol C Tables 4.2.6.8 and 6.1.1.4'
_computing_data_collection
;
CrysAlisPro 1.171.42.100a (Rigaku OD, 2023)
;
_computing_cell_refinement
;
CrysAlisPro 1.171.42.100a (Rigaku OD, 2023)
;
_computing_data_reduction
;
CrysAlisPro 1.171.42.100a (Rigaku OD, 2023)
;
_computing_structure_solution
;
<i>SHELXT2014/4</i> (Sheldrick, 2015a)
;
_computing_structure_refinement
;
<i>SHELXL2016/6</i> (Sheldrick, 2015b)
;
_computing_molecular_graphics
;
DIAMOND (Brandenburg & Putz, 1999) and XP in SHELXTL-PC (Sheldrick,
2008)
;
_computing_publication_material
;
Publcif (Westrip, 2010)
;
loop_
    _atom_site_type_symbol
    _atom_site_label
    _atom_site_fract_x
    _atom_site_fract_y
    _atom_site_fract_z
    _atom_site_U_iso_or_equiv
    _atom_site_adp_type
    _atom_site_calc_flag
    _atom_site_occupancy
    _atom_site_disorder_assembly
    _atom_site_disorder_group
    Ce Ce1 0.12292(2) 0.35141(2) 0.63283(2) 0.00574(3) Uani d 1 . .
    O O1 0.17608(15) 0.68328(15) 0.57726(12) 0.00892(18) Uani d 1 . .
    O O2 0.18457(16) 0.98045(16) 0.54087(12) 0.00910(18) Uani d 1 . .
    C C1 0.2619(2) 0.8836(2) 0.61166(17) 0.0078(2) Uani d 1 . .
    C C2 0.4512(2) 1.0007(2) 0.73196(19) 0.0123(3) Uani d 1 . .
    H H2A 0.565935 0.952456 0.685357 0.015 Uiso calc 1 . .
    H H2B 0.426361 0.970895 0.832451 0.015 Uiso calc 1 . .
    H H2C 0.485570 1.155597 0.757098 0.015 Uiso calc 1 . .
    S S1 0.70445(5) 0.60045(5) 0.75494(4) 0.00687(6) Uani d 1 . .
    O O3 0.49759(15) 0.45194(16) 0.67514(13) 0.00991(19) Uani d 1 . .
    O O4 0.79111(16) 0.73412(16) 0.65621(12) 0.00951(19) Uani d 1 . .
    O O5 0.84036(15) 0.47553(16) 0.76662(12) 0.00945(18) Uani d 1 . .
    O O6 0.68899(16) 0.74388(17) 0.92067(12) 0.01042(19) Uani d 1 . .
    O O7 0.00409(18) 0.17358(18) 0.84206(14) 0.0114(2) Uani d 1 . .
    H H7A -0.055(4) 0.050(4) 0.807(3) 0.034(7) Uiso d 1 . .
    H H7B 0.088(5) 0.193(5) 0.913(4) 0.044(8) Uiso d 1 . .
    O O8 0.26010(17) 0.62451(18) 0.91554(13) 0.0125(2) Uani d 1 . .
    H H8A 0.203(4) 0.659(4) 0.992(3) 0.028(6) Uiso d 1 . .
    H H8B 0.391(4) 0.673(4) 0.950(3) 0.023(6) Uiso d 1 . .
loop_
    _atom_site_aniso_label
    _atom_site_aniso_U_11
    _atom_site_aniso_U_22
    _atom_site_aniso_U_33
    _atom_site_aniso_U_12
    _atom_site_aniso_U_13
    _atom_site_aniso_U_23
    Ce1 0.00598(4) 0.00511(4) 0.00627(4) 0.00165(3) 0.00012(3) 0.00234(3)
    O1 0.0103(5) 0.0069(4) 0.0098(5) 0.0026(4) 0.0007(4) 0.0036(4)
    O2 0.0097(4) 0.0078(4) 0.0107(5) 0.0032(4) -0.0004(4) 0.0041(4)
    C1 0.0073(6) 0.0083(6) 0.0078(6) 0.0031(5) 0.0025(5) 0.0026(5)
    C2 0.0118(6) 0.0102(6) 0.0137(7) 0.0021(5) -0.0033(5) 0.0043(5)
    S1 0.00646(14) 0.00716(14) 0.00742(14) 0.00237(11) 0.00052(11) 0.00302(11)
    O3 0.0067(4) 0.0099(4) 0.0115(5) 0.0014(4) -0.0003(4) 0.0030(4)
    O4 0.0114(5) 0.0088(4) 0.0098(5) 0.0032(4) 0.0025(4) 0.0050(4)
    O5 0.0088(4) 0.0111(5) 0.0113(5) 0.0055(4) 0.0012(4) 0.0054(4)
    O6 0.0107(5) 0.0121(5) 0.0078(5) 0.0044(4) 0.0012(4) 0.0024(4)
    O7 0.0135(5) 0.0087(5) 0.0111(5) 0.0014(4) -0.0022(4) 0.0044(4)
    O8 0.0094(5) 0.0153(5) 0.0085(5) 0.0018(4) 0.0009(4) 0.0012(4)
_geom_special_details
;
 All esds (except the esd in the dihedral angle between two l.s. planes)
 are estimated using the full covariance matrix.  The cell esds are taken
 into account individually in the estimation of esds in distances, angles
 and torsion angles; correlations between esds in cell parameters are only
 used when they are defined by crystal symmetry.  An approximate (isotropic)
 treatment of cell esds is used for estimating esds involving l.s. planes.
;
loop_
    _geom_bond_atom_site_label_1
    _geom_bond_atom_site_label_2
    _geom_bond_site_symmetry_2
    _geom_bond_distance
    _geom_bond_publ_flag
    Ce1 O1 . 2.4608(10) y
    Ce1 O1 2_566 2.6518(10) y
    Ce1 O2 1_545 2.5996(10) y
    Ce1 O2 2_566 2.5992(10) y
    Ce1 O3 . 2.4385(10) y
    Ce1 O4 2_666 2.5119(10) y
    Ce1 O5 1_455 2.4836(10) y
    Ce1 O7 . 2.5678(11) y
    Ce1 O8 . 2.5127(11) y
    Ce1 C1 2_566 3.0316(14) ?
    C1 O1 . 1.2706(16) y
    C1 O2 . 1.2783(17) y
    C1 C2 . 1.4916(19) ?
    C2 H2A . 0.9800 ?
    C2 H2B . 0.9800 ?
    C2 H2C . 0.9800 ?
    S1 O3 . 1.4790(10) ?
    S1 O4 . 1.4895(10) ?
    S1 O5 . 1.4784(10) ?
    S1 O6 . 1.4773(11) ?
    O7 H7A . 0.78(3) ?
    O7 H7B . 0.79(3) ?
    O8 H8A . 0.78(3) ?
    O8 H8B . 0.87(2) ?
loop_
    _geom_angle_atom_site_label_1
    _geom_angle_atom_site_label_2
    _geom_angle_atom_site_label_3
    _geom_angle_site_symmetry_1
    _geom_angle_site_symmetry_3
    _geom_angle
    _geom_angle_publ_flag
    O1 Ce1 O1 . 2_566 67.57(4) ?
    O1 Ce1 O2 . 1_545 145.60(3) ?
    O1 Ce1 O2 . 2_566 116.63(3) ?
    O1 Ce1 C1 2_566 2_566 24.69(3) ?
    O1 Ce1 C1 . 2_566 92.06(3) ?
    O1 Ce1 O4 . 2_666 74.19(3) ?
    O1 Ce1 O5 . 1_455 78.93(3) ?
    O1 Ce1 O7 . . 143.73(3) ?
    O1 Ce1 O8 . . 80.50(3) ?
    O2 Ce1 O1 1_545 2_566 107.17(3) ?
    O2 Ce1 O1 2_566 2_566 49.44(3) ?
    O2 Ce1 O2 2_566 1_545 63.64(4) ?
    O2 Ce1 C1 2_566 2_566 24.75(3) ?
    O2 Ce1 C1 1_545 2_566 85.25(3) ?
    O3 Ce1 O1 . . 86.58(3) ?
    O3 Ce1 O1 . 2_566 140.56(3) ?
    O3 Ce1 O2 . 1_545 77.38(3) ?
    O3 Ce1 O2 . 2_566 137.85(3) ?
    O3 Ce1 C1 . 2_566 146.27(3) ?
    O3 Ce1 O4 . 2_666 78.81(3) ?
    O3 Ce1 O5 . 1_455 139.02(3) ?
    O3 Ce1 O7 . . 103.44(4) ?
    O3 Ce1 O8 . . 69.46(4) ?
    O4 Ce1 O1 2_666 2_566 66.07(3) ?
    O4 Ce1 O2 2_666 2_566 75.14(3) ?
    O4 Ce1 O2 2_666 1_545 72.95(3) ?
    O4 Ce1 C1 2_666 2_566 68.47(3) ?
    O4 Ce1 O7 2_666 . 141.63(3) ?
    O4 Ce1 O8 2_666 . 140.26(4) ?
    O5 Ce1 O1 1_455 2_566 66.55(3) ?
    O5 Ce1 O2 1_455 1_545 131.94(3) ?
    O5 Ce1 O2 1_455 2_566 82.17(3) ?
    O5 Ce1 C1 1_455 2_566 73.04(3) ?
    O5 Ce1 O4 1_455 2_666 131.50(3) ?
    O5 Ce1 O7 1_455 . 70.70(3) ?
    O5 Ce1 O8 1_455 . 70.42(4) ?
    O7 Ce1 O1 . 2_566 115.10(3) ?
    O7 Ce1 O2 . 1_545 70.36(3) ?
    O7 Ce1 O2 . 2_566 78.89(3) ?
    O7 Ce1 C1 . 2_566 97.45(4) ?
    O8 Ce1 O1 . 2_566 130.03(3) ?
    O8 Ce1 O2 . 1_545 120.31(3) ?
    O8 Ce1 O2 . 2_566 144.47(3) ?
    O8 Ce1 C1 . 2_566 143.46(4) ?
    O8 Ce1 O7 . . 71.10(4) ?
    Ce1 O1 Ce1 . 2_566 112.43(4) ?
    C1 O1 Ce1 . . 151.89(9) ?
    C1 O1 Ce1 . 2_566 94.63(8) ?
    Ce1 O2 Ce1 2_566 1_565 116.36(4) ?
    C1 O2 Ce1 . 1_565 134.95(9) ?
    C1 O2 Ce1 . 2_566 96.92(8) ?
    O1 C1 Ce1 . 2_566 60.68(7) ?
    O1 C1 O2 . . 119.01(12) ?
    O1 C1 C2 . . 119.73(12) ?
    O2 C1 Ce1 . 2_566 58.33(7) ?
    O2 C1 C2 . . 121.26(12) ?
    C2 C1 Ce1 . 2_566 179.59(10) ?
    C1 C2 H2A . . 109.5 ?
    C1 C2 H2B . . 109.5 ?
    C1 C2 H2C . . 109.5 ?
    H2A C2 H2B . . 109.5 ?
    H2A C2 H2C . . 109.5 ?
    H2B C2 H2C . . 109.5 ?
    O3 S1 O4 . . 108.88(6) ?
    O5 S1 O3 . . 109.66(6) ?
    O5 S1 O4 . . 110.12(6) ?
    O6 S1 O3 . . 109.99(6) ?
    O6 S1 O4 . . 108.79(6) ?
    O6 S1 O5 . . 109.39(6) ?
    S1 O3 Ce1 . . 153.24(6) ?
    S1 O4 Ce1 . 2_666 133.75(6) ?
    S1 O5 Ce1 . 1_655 140.99(6) ?
    Ce1 O7 H7A . . 116.9(19) ?
    Ce1 O7 H7B . . 118(2) ?
    H7A O7 H7B . . 106(3) ?
    Ce1 O8 H8A . . 129.9(18) ?
    Ce1 O8 H8B . . 121.1(15) ?
    H8A O8 H8B . . 107(2) ?
loop_
    _geom_torsion_atom_site_label_1
    _geom_torsion_atom_site_label_2
    _geom_torsion_atom_site_label_3
    _geom_torsion_atom_site_label_4
    _geom_torsion_site_symmetry_1
    _geom_torsion_site_symmetry_2
    _geom_torsion_site_symmetry_3
    _geom_torsion_site_symmetry_4
    _geom_torsion
    _geom_torsion_publ_flag
    Ce1 O1 C1 Ce1 . . . 2_566 -164.6(2) ?
    Ce1 O1 C1 O2 . . . . -165.26(13) ?
    Ce1 O1 C1 O2 2_566 . . . -0.66(13) ?
    Ce1 O1 C1 C2 2_566 . . . 179.93(11) ?
    Ce1 O1 C1 C2 . . . . 15.3(3) ?
    Ce1 O2 C1 Ce1 1_565 . . 2_566 138.87(12) ?
    Ce1 O2 C1 O1 2_566 . . . 0.68(13) ?
    Ce1 O2 C1 O1 1_565 . . . 139.54(11) ?
    Ce1 O2 C1 C2 2_566 . . . -179.92(11) ?
    Ce1 O2 C1 C2 1_565 . . . -41.1(2) ?
    O3 S1 O4 Ce1 . . . 2_666 -60.31(9) ?
    O3 S1 O5 Ce1 . . . 1_655 102.11(10) ?
    O4 S1 O3 Ce1 . . . . -92.36(15) ?
    O4 S1 O5 Ce1 . . . 1_655 -17.68(11) ?
    O5 S1 O3 Ce1 . . . . 147.09(13) ?
    O5 S1 O4 Ce1 . . . 2_666 59.96(9) ?
    O6 S1 O3 Ce1 . . . . 26.76(16) ?
    O6 S1 O4 Ce1 . . . 2_666 179.83(7) ?
    O6 S1 O5 Ce1 . . . 1_655 -137.19(9) ?
loop_
    _geom_hbond_atom_site_label_D
    _geom_hbond_atom_site_label_H
    _geom_hbond_atom_site_label_A
    _geom_hbond_site_symmetry_A
    _geom_hbond_distance_DH
    _geom_hbond_distance_HA
    _geom_hbond_distance_DA
    _geom_hbond_angle_DHA
    O7 H7A O4 1_445 0.78(3) 2.08(3) 2.8400(15) 165(3)
    O7 H7B O6 2_667 0.79(3) 1.95(3) 2.7412(15) 175(3)
    O8 H8A O5 2_667 0.78(3) 2.59(3) 3.1389(15) 129(2)
    O8 H8A O7 2_567 0.78(3) 2.30(3) 3.0386(16) 158(2)
    O8 H8B O6 1_555 0.87(2) 1.99(2) 2.7976(15) 154(2)
    C2 H2A O4 1_555 0.98 2.43 3.3245(18) 152
    C2 H2C O3 1_565 0.98 2.40 3.2909(18) 151
_shelx_space_group_comment
;
The symmetry employed for this shelxl refinement is uniquely defined
by the following loop, which should always be used as a source of
symmetry information in preference to the above space-group names.
They are only intended as comments.
;
_shelx_estimated_absorpt_T_min     ?
_shelx_estimated_absorpt_T_max     ?
