# Supplementary material for: Crystal structure of poly[μ3-acetato-di­aqua-μ3-sulfato-cerium(III)]: serendipitous synthesis of a layered coordination polymer exhibiting inter­layer O—H⋯O hydrogen bonding
Source: Acta Crystallogr E Crystallogr Commun. 2025 Jan 10;81(Pt 2):104–8. doi: 10.1107/S2056989024012313 (PMC11799791; doi:10.1107/S2056989024012313)
Supplement: Supplementary file 2 [file e-81-00104-Isup2.hkl]

#
# h,k,l, Fc-squared, Fo-squared, sigma(Fo-squared), status flag
#
data_I
_shelx_title ' stock35_auto_a.res in P-1'
_shelx_refln_list_code          4
_shelx_F_calc_maximum      146.20
_exptl_crystal_F_000       314.00
_reflns_d_resolution_high  0.7066

loop_
 _space_group_symop_operation_xyz
 'x, y, z'
 '-x, -y, -z'

_cell_length_a     6.8424
_cell_length_b     6.9984
_cell_length_c     8.7888
_cell_angle_alpha 110.448
_cell_angle_beta   90.099
_cell_angle_gamma 107.307

_shelx_F_squared_multiplier     1.000

loop_
 _refln_index_h
 _refln_index_k
 _refln_index_l
 _refln_F_squared_calc
 _refln_F_squared_meas
 _refln_F_squared_sigma
 _refln_observed_status
   1   0   0       5412.14       5589.91        38.17 o
   2   0   0       2001.60       2100.61        24.15 o
   3   0   0       5102.60       5279.99        38.42 o
   4   0   0       1942.50       1824.55        18.73 o
   5   0   0       3288.70       3240.92        29.82 o
   6   0   0        151.59        154.25         5.97 o
   7   0   0       2272.21       2236.47        23.50 o
   8   0   0       1370.39       1382.33        19.31 o
   9   0   0        468.68        475.25        22.38 o
  -9   1   0          8.55         11.66         4.32 o
  -8   1   0       1051.09       1029.79        16.59 o
  -7   1   0       2646.80       2665.63        23.29 o
  -6   1   0       3527.05       3451.19        25.70 o
  -5   1   0        286.10        265.50         7.03 o
  -4   1   0       3891.03       3854.61        30.89 o
  -3   1   0       7101.67       7159.98        46.65 o
  -2   1   0       6952.16       6724.61        35.35 o
  -1   1   0       1270.81       1362.01         7.65 o
   0   1   0       8203.91       8609.01        79.47 o
   1   1   0       9747.44       9925.05        40.36 o
   2   1   0       1258.43       1319.84        10.36 o
   3   1   0         86.48         78.47         3.23 o
   4   1   0        355.78        341.12         4.82 o
   5   1   0       6559.07       6420.33        38.22 o
   6   1   0       2191.73       2215.47        29.91 o
   7   1   0          0.97          2.18         1.20 o
   8   1   0        419.10        420.33        10.65 o
  -9   2   0       1163.19       1181.20        18.79 o
  -8   2   0        192.23        186.57         5.49 o
  -7   2   0        894.33        894.03        12.67 o
  -6   2   0       5663.79       5489.13        73.26 o
  -5   2   0       2066.24       1984.40        58.37 o
  -4   2   0          8.02         12.04         1.44 o
  -3   2   0       3252.51       3422.35        27.26 o
  -2   2   0       3172.01       3108.96        15.66 o
  -1   2   0      13315.95      13326.70        46.88 o
   0   2   0        285.05        301.39         6.51 o
   1   2   0       1167.74       1136.51         8.66 o
   2   2   0       5364.29       5340.93        25.53 o
   3   2   0       1517.46       1500.81        10.13 o
   4   2   0       1435.58       1448.40        14.15 o
   5   2   0        806.73        782.66        12.28 o
   6   2   0       3340.41       3320.04        30.50 o
   7   2   0       1373.76       1378.74        19.26 o
   8   2   0        146.85        148.24        12.23 o
  -9   3   0       1078.41       1073.27        24.23 o
  -8   3   0       1274.37       1238.00        20.64 o
  -7   3   0        532.27        517.62        14.59 o
  -6   3   0       1728.33       1622.75        25.14 o
  -5   3   0       3731.84       3811.59        32.67 o
  -4   3   0       3368.25       3286.64        19.96 o
  -3   3   0       1115.91       1087.98         8.97 o
  -2   3   0        144.53        160.93         2.62 o
  -1   3   0       2889.96       2913.30        17.19 o
   0   3   0       9053.10       9139.14        49.55 o
   1   3   0       1631.71       1739.00        12.83 o
   2   3   0       1310.49       1382.10        12.00 o
   3   3   0       4782.36       4700.88        36.56 o
   4   3   0       4970.13       4872.65        32.16 o
   5   3   0        606.07        605.31        11.34 o
   6   3   0        350.74        349.80         9.15 o
   7   3   0       1148.84       1165.02        28.72 o
  -9   4   0          2.33          3.43         2.03 o
  -8   4   0       2977.62       2903.15        49.16 o
  -7   4   0       4716.15       4681.90        33.41 o
  -6   4   0        118.11        122.27         4.60 o
  -5   4   0        946.34        968.49         9.43 o
  -4   4   0       1697.62       1677.14        11.62 o
  -3   4   0       2400.23       2351.33        14.78 o
  -2   4   0       2595.34       2601.85        14.60 o
  -1   4   0        896.88        901.77         9.68 o
   0   4   0       3290.01       3258.31        25.71 o
   1   4   0       3205.40       3182.37        26.77 o
   2   4   0        927.09        925.21        10.26 o
   3   4   0        273.51        258.53         4.98 o
   4   4   0       1434.24       1413.53        13.97 o
   5   4   0       3694.80       3670.81        29.40 o
   6   4   0        980.78        987.12        19.15 o
  -9   5   0        625.19        635.66        24.97 o
  -8   5   0          4.59          7.32         1.58 o
  -7   5   0       2500.86       2511.88        25.29 o
  -6   5   0       2709.92       2705.71        24.89 o
  -5   5   0        958.88        961.01         9.89 o
  -4   5   0        106.28         96.64         2.94 o
  -3   5   0       1846.33       1805.60        15.40 o
  -2   5   0       5679.40       5700.14        36.14 o
  -1   5   0       1547.21       1574.26        13.62 o
   0   5   0        297.59        280.67         5.67 o
   1   5   0        889.50        898.58        11.45 o
   2   5   0       3618.38       3592.81        46.72 o
   3   5   0       3424.51       3377.42        26.67 o
   4   5   0         39.90         42.66         2.91 o
   5   5   0       1882.46       1882.80        27.81 o
   6   5   0       1508.45       1544.10        43.18 o
  -8   6   0       1872.00       1902.53        23.68 o
  -7   6   0          4.55          4.21         1.99 o
  -6   6   0       1517.84       1542.65        22.03 o
  -5   6   0       1416.00       1395.97        15.00 o
  -4   6   0       1812.06       1796.54        15.91 o
  -3   6   0        428.86        420.31         8.17 o
  -2   6   0       2863.97       2861.57        21.15 o
  -1   6   0       5629.51       5646.36        42.69 o
   0   6   0       1742.89       1702.13        21.50 o
   1   6   0         95.16        103.10         5.24 o
   2   6   0        263.41        249.72         8.42 o
   3   6   0       3268.08       3239.52        30.67 o
   4   6   0       1970.36       2021.82        27.50 o
  -7   7   0       2641.59       2651.53        32.67 o
  -6   7   0          4.61          5.58         1.72 o
  -5   7   0       1349.55       1373.82        15.77 o
  -4   7   0       3033.41       3033.26        47.78 o
  -3   7   0       2470.47       2444.64        38.65 o
  -2   7   0         86.89         94.54         5.00 o
  -1   7   0       2564.64       2579.43        28.50 o
   0   7   0       1424.02       1423.50        22.42 o
   1   7   0        787.45        800.16        15.92 o
   2   7   0        159.91        147.99         6.08 o
   3   7   0        160.37        153.27         7.43 o
  -6   8   0        512.65        510.72        19.05 o
  -5   8   0         96.47         93.54         5.38 o
  -4   8   0         66.72         67.70         5.71 o
  -3   8   0       2338.77       2304.22        51.01 o
  -2   8   0       3589.28       3549.42        36.99 o
  -1   8   0         67.98         69.24         4.00 o
   0   8   0        673.38        705.00        15.18 o
   1   8   0        550.31        525.95        16.18 o
  -4   9   0        616.21        579.01        23.01 o
  -3   9   0          5.97          6.86         3.41 o
  -2   9   0       1864.50       1942.68        44.57 o
   1  -9   1        496.01        505.27        15.98 o
   2  -9   1        106.62        109.43        10.42 o
   3  -9   1        340.85        356.24        13.37 o
   4  -9   1       1866.23       1854.20        31.85 o
   5  -9   1       1887.20       1883.70        46.33 o
  -2  -8   1       2178.51       2180.40        51.79 o
  -1  -8   1        287.15        283.26        14.30 o
   0  -8   1       1287.51       1270.65        18.37 o
   1  -8   1       1198.58       1197.92        20.09 o
   2  -8   1        892.24        904.10        20.70 o
   3  -8   1        449.24        492.89        33.55 o
   4  -8   1        397.96        383.74        17.77 o
   5  -8   1       2883.63       2859.63        39.41 o
   6  -8   1       1165.29       1157.54        20.25 o
  -4  -7   1        288.54        290.89        17.79 o
  -3  -7   1         62.38         63.55         4.21 o
  -2  -7   1       2152.35       2122.03        22.23 o
  -1  -7   1       2397.59       2419.29        28.92 o
   0  -7   1         39.42         39.43         3.05 o
   1  -7   1        159.24        160.43         6.61 o
   2  -7   1        550.00        551.81         9.66 o
   3  -7   1       2496.03       2483.85        23.06 o
   4  -7   1       3490.23       3435.79        29.39 o
   5  -7   1        365.21        382.30         8.89 o
   6  -7   1       1671.81       1670.68        23.81 o
   7  -7   1       1571.71       1544.39        23.69 o
   8  -7   1        554.56        584.16        25.92 o
  -5  -6   1        719.13        716.82        27.62 o
  -4  -6   1       2320.06       2406.00        26.70 o
  -3  -6   1       1058.07       1046.07        16.02 o
  -2  -6   1          5.54          5.37         1.35 o
  -1  -6   1       3782.08       3774.98        26.82 o
   0  -6   1       2701.54       2678.75        25.23 o
   1  -6   1        891.80        893.41        13.45 o
   2  -6   1         51.67         52.76         2.52 o
   3  -6   1       2170.23       2162.26        20.12 o
   4  -6   1       4634.81       4580.56        39.10 o
   5  -6   1        720.79        700.53        11.64 o
   6  -6   1         54.83         48.80         3.13 o
   7  -6   1        355.70        342.35         8.67 o
   8  -6   1       1480.93       1460.90        25.94 o
   9  -6   1       1921.71       2009.22        46.49 o
  -6  -5   1        346.74        353.76        14.81 o
  -5  -5   1          9.21         12.64         1.94 o
  -4  -5   1        500.25        498.82         9.64 o
  -3  -5   1       2947.74       2920.04        31.25 o
  -2  -5   1       2515.09       2535.36        20.48 o
  -1  -5   1        187.64        178.06         4.91 o
   0  -5   1       2931.87       2998.21        21.20 o
   1  -5   1       5441.62       5592.69        41.64 o
   2  -5   1       2438.12       2416.05        18.06 o
   3  -5   1        605.26        592.14         8.03 o
   4  -5   1       2375.79       2405.92        23.41 o
   5  -5   1       2914.38       2862.63        33.51 o
   6  -5   1       1505.82       1466.44        20.65 o
   7  -5   1          1.19          6.88         1.70 o
   8  -5   1        462.06        452.67        11.98 o
   9  -5   1       2915.03       3078.64        61.01 o
  -6  -4   1        880.73        886.80        17.72 o
  -5  -4   1       1226.30       1241.87        15.19 o
  -4  -4   1         98.47         99.15         3.88 o
  -3  -4   1       1164.30       1154.84        11.62 o
  -2  -4   1       7570.25       7536.43        41.67 o
  -1  -4   1       2963.50       2964.17        22.35 o
   0  -4   1        301.51        326.93         6.44 o
   1  -4   1       1720.52       1739.83        16.25 o
   2  -4   1       4619.07       4769.91        22.57 o
   3  -4   1       4299.97       4248.01        23.09 o
   4  -4   1        133.96        126.99         2.72 o
   5  -4   1       1329.38       1297.98        16.64 o
   6  -4   1       3031.75       2934.88        25.77 o
   7  -4   1       2772.72       2691.91        30.36 o
   8  -4   1        485.79        476.72        10.80 o
   9  -4   1        834.33        837.85        27.57 o
  -7  -3   1          4.18          2.98         1.47 o
  -6  -3   1         76.66         78.61         4.39 o
  -5  -3   1       1170.82       1181.87        14.25 o
  -4  -3   1       6523.67       6435.79        50.76 o
  -3  -3   1       1617.37       1570.42        13.17 o
  -2  -3   1       4390.95       4367.50        32.38 o
  -1  -3   1       9710.34       9885.36        53.93 o
   0  -3   1       7370.89       7928.02        50.39 o
   1  -3   1       1975.84       1993.46        14.96 o
   2  -3   1       1756.28       1952.03        13.33 o
   3  -3   1      14873.07      15143.58        63.99 o
   4  -3   1       2658.50       2598.05        13.58 o
   5  -3   1         87.91         91.21         4.03 o
   6  -3   1       1387.02       1317.79        15.73 o
   7  -3   1       1064.95       1050.38        19.18 o
   8  -3   1       1819.00       1775.98        22.12 o
   9  -3   1        335.99        334.52         8.47 o
  -8  -2   1       2786.38       2938.04        60.21 o
  -7  -2   1       1216.85       1224.35        20.78 o
  -6  -2   1        101.64        109.60         4.97 o
  -5  -2   1        757.00        749.19        13.99 o
  -4  -2   1       5210.96       5162.43        36.24 o
  -3  -2   1       7495.42       6359.18      1283.20 o
  -2  -2   1         73.59         61.77         2.73 o
  -1  -2   1        323.55        313.09         6.55 o
   0  -2   1       1474.68       1540.81        10.14 o
   1  -2   1      11143.66      11655.38        52.51 o
   2  -2   1       1736.43       1693.66        17.96 o
   3  -2   1       5213.28       5220.69        33.52 o
   4  -2   1       7214.98       7064.63        36.12 o
   5  -2   1       1132.10       1142.49        13.40 o
   6  -2   1       1273.83       1259.58        14.03 o
   7  -2   1         59.55         63.63         3.05 o
   8  -2   1       1643.12       1617.92        16.94 o
   9  -2   1       2120.32       2144.70        28.19 o
  -8  -1   1        893.36        907.70        21.92 o
  -7  -1   1       3131.89       3116.10        42.14 o
  -6  -1   1       1357.49       1404.04        19.06 o
  -5  -1   1       1237.52       1272.26        18.03 o
  -4  -1   1        175.89        189.38         3.62 o
  -3  -1   1       6072.30       5916.13        33.17 o
  -2  -1   1       5242.82       5252.63        54.86 o
  -1  -1   1         26.05         35.60         1.23 o
   0  -1   1         15.47         14.48         0.86 o
   1  -1   1       2578.02       2688.48        16.66 o
   2  -1   1      14764.63      14694.21        72.76 o
   3  -1   1       2550.46       2559.16        18.24 o
   4  -1   1        404.43        411.84         6.92 o
   5  -1   1       1222.02       1208.17        12.58 o
   6  -1   1       1872.79       1824.97        17.47 o
   7  -1   1       2529.40       2498.07        31.09 o
   8  -1   1          0.14          0.17         1.08 o
   9  -1   1       1654.58       1679.46        43.33 o
  -8   0   1        248.58        264.26         8.29 o
  -7   0   1        498.69        504.97        10.75 o
  -6   0   1       1027.24       1021.36        12.47 o
  -5   0   1       2076.83       2112.35        19.53 o
  -4   0   1       4433.25       4374.45        31.62 o
  -3   0   1        261.43        306.50         7.01 o
  -2   0   1       4428.42       4490.69        27.89 o
  -1   0   1       5936.63       6101.29        28.84 o
   0   0   1       7121.52       7298.19        41.38 o
   1   0   1        753.96        829.85         5.05 o
   2   0   1       5922.69       5876.16        23.50 o
   3   0   1      18455.79      18338.95        71.72 o
   4   0   1       1564.31       1564.32        15.17 o
   5   0   1          0.02          2.78         0.94 o
   6   0   1       1251.42       1197.64        13.49 o
   7   0   1       2548.71       2539.32        23.20 o
   8   0   1       1391.82       1439.17        17.91 o
   9   0   1        162.74        158.86        12.81 o
  -9   1   1       1393.87       1403.99        29.20 o
  -8   1   1       2683.44       2671.61        32.59 o
  -7   1   1        847.59        847.45        13.20 o
  -6   1   1        392.23        373.28         8.40 o
  -5   1   1       2191.86       2174.30        28.24 o
  -4   1   1       6339.74       6299.79        34.97 o
  -3   1   1       3240.62       3249.54        17.92 o
  -2   1   1       5092.36       5177.43        25.55 o
  -1   1   1       2215.91       2307.54        11.64 o
   0   1   1       2923.07       3002.41        19.16 o
   1   1   1      11131.89      11052.74        39.11 o
   2   1   1       5108.57       5459.11        26.60 o
   3   1   1       2946.32       2977.52        16.79 o
   4   1   1       5554.91       5546.61        40.08 o
   5   1   1       1463.88       1428.12        14.41 o
   6   1   1        143.89        135.81         5.26 o
   7   1   1        540.61        539.95        15.39 o
   8   1   1       3043.58       3085.63        28.12 o
  -9   2   1         76.16         72.12         5.41 o
  -8   2   1        581.17        568.86        13.80 o
  -7   2   1       2238.61       2234.86        23.72 o
  -6   2   1       3354.02       3272.56        24.99 o
  -5   2   1        156.01        146.03         4.53 o
  -4   2   1       3230.16       3150.12        19.81 o
  -3   2   1       7723.78       7683.99        39.37 o
  -2   2   1       3856.85       3914.89        17.47 o
  -1   2   1       2386.70       2474.90        14.21 o
   0   2   1       1268.74       1368.54         7.34 o
   1   2   1       6913.91       6832.06        33.12 o
   2   2   1       8428.77       8579.74        36.70 o
   3   2   1          2.37         13.60         5.14 o
   4   2   1        735.32        748.89         9.52 o
   5   2   1       2676.65       2594.65        21.36 o
   6   2   1       2255.20       2194.78        23.45 o
   7   2   1        883.20        908.70        15.46 o
  -9   3   1       1255.77       1299.23        19.55 o
  -8   3   1         22.04         21.06         2.64 o
  -7   3   1         13.02         13.68         1.92 o
  -6   3   1       3284.74       3225.85        24.63 o
  -5   3   1       4091.50       4055.39        26.85 o
  -4   3   1       1023.28       1042.24        11.12 o
  -3   3   1       2747.87       2699.80        17.29 o
  -2   3   1       4063.30       4079.22        19.85 o
  -1   3   1      10060.17      10333.85        38.68 o
   0   3   1       2044.70       2148.89        12.50 o
   1   3   1        614.92        609.35         5.00 o
   2   3   1       6403.80       6384.51        28.95 o
   3   3   1       3018.38       3086.47        22.44 o
   4   3   1        316.49        299.13         6.49 o
   5   3   1        399.81        388.02         7.15 o
   6   3   1       2255.15       2239.44        22.10 o
   7   3   1       2272.34       2301.42        31.01 o
  -9   4   1       1857.17       1851.51        27.19 o
  -8   4   1       1279.93       1260.20        17.97 o
  -7   4   1        940.24        933.67        12.85 o
  -6   4   1        219.23        206.37         5.38 o
  -5   4   1       6958.55       6869.10        35.58 o
  -4   4   1       7800.27       7682.43        46.07 o
  -3   4   1        176.13        186.73         3.06 o
  -2   4   1        831.77        829.82         7.38 o
  -1   4   1       4125.37       4232.30        22.42 o
   0   4   1       2369.78       2373.92        16.01 o
   1   4   1        358.34        357.50         5.51 o
   2   4   1       1387.02       1360.59        10.93 o
   3   4   1        720.29        740.34         9.51 o
   4   4   1       2136.74       2114.01        19.97 o
   5   4   1       1275.63       1250.68        17.95 o
   6   4   1         75.92         79.50         5.57 o
  -8   5   1        389.26        385.03        11.46 o
  -7   5   1       1912.24       1869.02        21.96 o
  -6   5   1       2111.02       2101.21        21.24 o
  -5   5   1          7.32         10.92         1.06 o
  -4   5   1       6177.45       6074.29        34.97 o
  -3   5   1       1691.08       1664.23        11.44 o
  -2   5   1        560.13        572.37         8.54 o
  -1   5   1          4.91          6.41         0.89 o
   0   5   1       1553.41       1549.02        16.62 o
   1   5   1       5350.25       5301.80        37.74 o
   2   5   1        789.44        801.87        12.29 o
   3   5   1         68.63         66.60         3.69 o
   4   5   1        515.82        503.68        12.81 o
   5   5   1       1473.38       1477.43        23.21 o
  -8   6   1         34.08         29.17         3.03 o
  -7   6   1        542.60        544.00        13.37 o
  -6   6   1       2623.00       2618.17        30.28 o
  -5   6   1       1692.47       1689.73        16.78 o
  -4   6   1         61.83         64.70         3.09 o
  -3   6   1        643.23        649.92        30.92 o
  -2   6   1       1483.02       1456.06        19.14 o
  -1   6   1       2829.46       2798.31        29.31 o
   0   6   1        297.01        294.88         7.36 o
   1   6   1       3299.41       3262.47        32.80 o
   2   6   1       2426.25       2432.45        24.84 o
   3   6   1        854.22        859.31        14.34 o
   4   6   1        134.64        138.81        10.01 o
  -7   7   1        274.95        277.80         9.88 o
  -6   7   1        268.87        266.72         9.24 o
  -5   7   1       3839.60       3834.76        45.42 o
  -4   7   1       1160.86       1201.97        16.47 o
  -3   7   1          4.55          6.04         1.66 o
  -2   7   1        868.57        853.65        15.29 o
  -1   7   1       2741.29       2750.45        30.16 o
   0   7   1       3103.81       3058.04        31.23 o
   1   7   1          5.84          8.07         1.71 o
   2   7   1        975.81       1008.90        16.76 o
  -6   8   1        177.66        190.91        13.26 o
  -5   8   1        330.92        345.62         9.67 o
  -4   8   1       1679.76       1700.81        21.37 o
  -3   8   1       1395.26       1414.80        21.88 o
  -2   8   1        591.74        582.28        11.76 o
  -1   8   1        160.08        156.55         5.99 o
   0   8   1       2559.39       2529.19        39.26 o
   1   8   1       1615.41       1657.34        42.61 o
   1  -9   2         80.93         79.35         4.20 o
   2  -9   2       1498.44       1485.61        33.58 o
   3  -9   2       1089.18       1070.91        31.64 o
   4  -9   2        559.55        575.00        13.88 o
  -2  -8   2         29.46         26.64         3.32 o
  -1  -8   2        105.63        114.71         5.49 o
   0  -8   2       2613.01       2588.60        27.45 o
   1  -8   2       3193.02       3184.55        34.94 o
   2  -8   2        137.34        144.48         5.61 o
   3  -8   2       1078.29       1065.72        15.01 o
   4  -8   2       1237.68       1230.50        17.05 o
   5  -8   2       1594.70       1534.11        26.88 o
   6  -8   2        615.10        640.51        14.70 o
   7  -8   2        572.13        595.57        25.25 o
  -4  -7   2        664.68        657.16        27.56 o
  -3  -7   2       1845.90       1868.21        23.85 o
  -2  -7   2       1688.87       1698.42        21.04 o
  -1  -7   2        777.08        776.03        11.90 o
   0  -7   2         60.06         58.93         2.82 o
   1  -7   2       3154.51       3150.02        22.56 o
   2  -7   2       2449.24       2424.51        20.71 o
   3  -7   2        107.29        111.50         4.46 o
   4  -7   2        121.96        112.89         4.57 o
   5  -7   2       1755.41       1803.87        32.34 o
   6  -7   2       3448.11       3451.42        35.13 o
   7  -7   2       1011.50        985.38        17.59 o
   8  -7   2        411.14        395.03        13.86 o
  -5  -6   2       1998.88       2062.96        29.33 o
  -4  -6   2        547.43        540.49        11.85 o
  -3  -6   2         85.23         82.02         3.81 o
  -2  -6   2        747.03        778.13        12.23 o
  -1  -6   2       5487.92       5408.31        32.08 o
   0  -6   2       2199.16       2183.73        20.74 o
   1  -6   2        648.63        651.65         9.19 o
   2  -6   2       7846.28       7869.34        61.48 o
   3  -6   2       2600.11       2623.72        23.02 o
   4  -6   2        469.29        468.34        10.77 o
   5  -6   2         77.03         73.70         4.04 o
   6  -6   2       1401.98       1406.89        17.39 o
   7  -6   2       2127.22       2108.41        23.13 o
   8  -6   2        271.16        278.13         9.58 o
  -6  -5   2        235.36        255.36         9.84 o
  -5  -5   2       1824.66       1822.04        19.94 o
  -4  -5   2       1896.56       1845.77        19.02 o
  -3  -5   2        951.66        931.21        13.38 o
  -2  -5   2         55.65         56.67         3.02 o
  -1  -5   2       2966.22       2959.16        21.94 o
   0  -5   2       5607.16       5502.49        42.57 o
   1  -5   2        843.72        897.20        10.03 o
   2  -5   2        307.60        310.14         5.59 o
   3  -5   2       1102.04       1092.79         9.64 o
   4  -5   2       4438.26       4489.72        25.00 o
   5  -5   2       2535.87       2450.44        21.91 o
   6  -5   2          9.15          9.12         2.03 o
   7  -5   2       2020.59       2059.24        25.73 o
   8  -5   2        756.57        733.71        15.64 o
   9  -5   2        693.14        725.10        27.77 o
  -7  -4   2       2824.22       2899.74        60.17 o
  -6  -4   2       1479.49       1474.11        20.45 o
  -5  -4   2        140.13        139.79        11.06 o
  -4  -4   2       2204.66       2211.37        22.27 o
  -3  -4   2        813.70        825.38        14.99 o
  -2  -4   2       2179.74       2105.48        19.36 o
  -1  -4   2         37.70         35.11         2.36 o
   0  -4   2       2001.79       1947.19        12.33 o
   1  -4   2       6424.50       6637.86        42.69 o
   2  -4   2       2019.12       2039.94        16.83 o
   3  -4   2       2033.38       2066.77        13.88 o
   4  -4   2        705.58        698.18         9.49 o
   5  -4   2       3901.18       3936.89        28.39 o
   6  -4   2       2509.47       2450.80        26.40 o
   7  -4   2          3.12          5.95         2.47 o
   8  -4   2        401.68        396.67         9.89 o
   9  -4   2       1622.80       1599.16        22.05 o
  -7  -3   2        513.47        516.23        13.79 o
  -6  -3   2       2518.74       2502.13        30.92 o
  -5  -3   2       1255.21       1175.08        19.69 o
  -4  -3   2         34.77         34.13         1.88 o
  -3  -3   2         42.85         46.44         2.11 o
  -2  -3   2       3916.00       3879.91        26.15 o
  -1  -3   2      10814.10      10933.32       114.92 o
   0  -3   2       2646.19       2896.18        21.15 o
   1  -3   2       2419.37       2491.83        31.92 o
   2  -3   2       5635.22       5639.24        34.73 o
   3  -3   2       9110.41       9248.57        40.26 o
   4  -3   2        921.28        899.71         7.41 o
   5  -3   2       2449.98       2454.34        18.46 o
   6  -3   2       6798.89       6655.29        60.74 o
   7  -3   2        731.31        710.91        12.39 o
   8  -3   2        190.32        174.28         5.85 o
   9  -3   2        126.98        125.27         5.29 o
  -8  -2   2       2456.10       2522.56        55.79 o
  -7  -2   2        764.34        753.42        14.01 o
  -6  -2   2       1510.77       1502.45        19.16 o
  -5  -2   2       5323.12       5270.83        38.30 o
  -4  -2   2        524.80        531.95         7.63 o
  -3  -2   2        858.07        893.12         9.17 o
  -2  -2   2        259.53        268.72         5.04 o
  -1  -2   2       7826.67       7667.43        36.85 o
   0  -2   2      21375.27      21274.41       102.60 o
   1  -2   2         27.66         27.84         1.06 o
   2  -2   2         20.10         16.09         0.68 o
   3  -2   2       2694.49       2713.60        28.96 o
   4  -2   2       6112.51       6071.28        34.33 o
   5  -2   2       2456.46       2452.31        25.18 o
   6  -2   2       1520.93       1468.29        20.37 o
   7  -2   2       2995.01       2883.00        24.63 o
   8  -2   2       1640.29       1618.58        19.14 o
   9  -2   2        541.11        550.36        12.22 o
  -8  -1   2       1477.70       1522.45        24.16 o
  -7  -1   2       2657.98       2640.59        42.89 o
  -6  -1   2        802.20        805.77        15.71 o
  -5  -1   2       1340.32       1349.92        15.74 o
  -4  -1   2       4261.78       4284.27        26.12 o
  -3  -1   2       8814.68       8853.77        49.23 o
  -2  -1   2       4812.42       4636.46        23.78 o
  -1  -1   2       1646.63       1590.81         9.25 o
   0  -1   2      10212.72      10670.78        43.51 o
   1  -1   2       1190.66       1248.67         6.72 o
   2  -1   2        455.08        448.54         4.27 o
   3  -1   2        150.53        147.06         3.13 o
   4  -1   2       4174.62       4099.99        21.37 o
   5  -1   2      10877.54      10631.82        58.47 o
   6  -1   2        500.32        501.29         7.89 o
   7  -1   2        265.75        270.60         6.31 o
   8  -1   2        663.11        673.96        11.73 o
   9  -1   2        900.67        902.25        21.61 o
  -8   0   2          5.16          6.57         1.99 o
  -7   0   2       2109.89       2135.39        23.58 o
  -6   0   2       4740.50       4720.22        51.71 o
  -5   0   2       1016.76       1012.89        13.63 o
  -4   0   2          4.53         10.43         2.04 o
  -3   0   2       3896.15       4066.11        25.22 o
  -2   0   2       6170.08       6198.76        32.16 o
  -1   0   2       8548.37       8744.08        31.77 o
   0   0   2       1930.26       1946.55         9.76 o
   1   0   2       5157.40       5389.92        28.33 o
   2   0   2      10711.62      10953.86        35.98 o
   3   0   2       3483.30       3505.25        17.30 o
   4   0   2         54.24         62.78         2.21 o
   5   0   2       4834.49       4783.25        28.17 o
   6   0   2       3259.78       3162.24        22.70 o
   7   0   2        280.16        264.86         6.31 o
   8   0   2          0.42          1.25         1.29 o
  -9   1   2       1891.50       1890.00        49.21 o
  -8   1   2       1665.05       1682.36        19.14 o
  -7   1   2          0.44          1.09         1.07 o
  -6   1   2       3799.38       3764.85        27.70 o
  -5   1   2       5988.11       5974.37        39.85 o
  -4   1   2       3359.39       3291.10        24.77 o
  -3   1   2        250.40        291.51         3.66 o
  -2   1   2       7610.81       7803.13        31.57 o
  -1   1   2       5883.43       5745.34        21.83 o
   0   1   2        709.26        685.09         3.61 o
   1   1   2        957.55       1001.49         4.99 o
   2   1   2       1385.20       1426.21         7.53 o
   3   1   2       3511.01       3421.24        21.99 o
   4   1   2       3169.46       3201.72        22.21 o
   5   1   2         94.44        101.16         3.21 o
   6   1   2        544.73        571.35         9.47 o
   7   1   2       1325.15       1311.49        21.56 o
   8   1   2       1127.49       1127.06        20.56 o
  -9   2   2        516.85        533.86        12.22 o
  -8   2   2       3903.42       3912.31        35.22 o
  -7   2   2       1571.58       1541.96        17.08 o
  -6   2   2         61.59         68.49         3.17 o
  -5   2   2        533.56        537.78         7.93 o
  -4   2   2       2396.88       2376.62        21.93 o
  -3   2   2       4513.45       4367.51        21.45 o
  -2   2   2        208.10        213.52         2.77 o
  -1   2   2       7876.08       7889.86        34.23 o
   0   2   2       6978.41       6994.17        26.87 o
   1   2   2       3023.14       3072.23        14.55 o
   2   2   2        309.90        317.14         4.34 o
   3   2   2        146.32        134.54         2.65 o
   4   2   2       2515.85       2511.51        15.07 o
   5   2   2       2300.32       2319.38        16.51 o
   6   2   2        180.39        169.59         7.22 o
   7   2   2        253.20        251.18         8.16 o
  -9   3   2         74.09         86.78         5.77 o
  -8   3   2        990.87        992.37        18.81 o
  -7   3   2       1823.86       1808.55        20.61 o
  -6   3   2        459.35        456.12        13.01 o
  -5   3   2        557.22        539.49         7.98 o
  -4   3   2          9.25         10.36         1.27 o
  -3   3   2       7388.97       7449.84        32.98 o
  -2   3   2       6998.41       6870.26        23.96 o
  -1   3   2        359.96        375.43         4.61 o
   0   3   2        634.39        616.46         7.61 o
   1   3   2       1470.82       1524.89         8.97 o
   2   3   2       7068.67       6999.62        28.45 o
   3   3   2       1668.19       1660.19        19.13 o
   4   3   2       1092.39       1069.30        11.42 o
   5   3   2       3484.05       3509.16        33.07 o
   6   3   2       1252.89       1232.61        25.46 o
   7   3   2        262.40        254.14        22.80 o
  -8   4   2        555.47        579.46        14.06 o
  -7   4   2        478.01        478.39        13.04 o
  -6   4   2       1860.34       1874.70        17.65 o
  -5   4   2       2161.23       2183.84        24.81 o
  -4   4   2       2621.83       2584.30        15.10 o
  -3   4   2        526.81        513.04         5.18 o
  -2   4   2       9193.66       9203.56        35.01 o
  -1   4   2       4847.58       4913.51        32.91 o
   0   4   2        369.05        373.92         5.96 o
   1   4   2         73.27         71.27         4.14 o
   2   4   2       2418.36       2422.65        19.71 o
   3   4   2       3412.44       3417.26        30.29 o
   4   4   2        223.73        240.79         7.22 o
   5   4   2        490.38        493.95        12.60 o
   6   4   2        429.97        391.97        21.74 o
  -8   5   2       2100.75       2172.80        42.08 o
  -7   5   2        210.26        205.06         6.94 o
  -6   5   2        401.28        403.05         7.24 o
  -5   5   2        872.90        869.98        13.55 o
  -4   5   2       4489.38       4485.76        25.09 o
  -3   5   2       2600.17       2540.21        18.09 o
  -2   5   2         25.86         23.42         1.95 o
  -1   5   2       3520.76       3488.75        26.32 o
   0   5   2       1722.28       1756.59        20.89 o
   1   5   2       2005.91       2017.85        20.14 o
   2   5   2         59.24         58.44         3.69 o
   3   5   2       3015.75       2989.07        32.51 o
   4   5   2       2913.08       2905.84        44.52 o
  -8   6   2       2084.51       2137.02        35.78 o
  -7   6   2       2246.99       2295.98        28.86 o
  -6   6   2        112.79        103.41         5.34 o
  -5   6   2         23.72         25.77         2.77 o
  -4   6   2        612.98        595.67         9.77 o
  -3   6   2       3803.18       3867.64        47.08 o
  -2   6   2       2048.43       2031.81        20.82 o
  -1   6   2        143.64        144.99         5.70 o
   0   6   2       1168.04       1140.64        15.27 o
   1   6   2       2055.37       2034.88        21.74 o
   2   6   2       1819.68       1811.21        24.35 o
   3   6   2         19.37         17.58         3.27 o
   4   6   2       1471.14       1512.17        41.58 o
  -7   7   2        973.92        984.14        23.00 o
  -6   7   2       1507.21       1532.66        23.17 o
  -5   7   2       2170.50       2183.91        24.20 o
  -4   7   2         57.79         58.70         4.94 o
  -3   7   2       1364.92       1369.94        17.89 o
  -2   7   2       3242.25       3206.44        41.54 o
  -1   7   2        270.23        282.07        11.09 o
   0   7   2         38.13         36.81         3.50 o
   1   7   2        582.29        573.57        13.62 o
   2   7   2       1889.89       1953.96        49.06 o
  -5   8   2       1170.44       1209.68        36.50 o
  -4   8   2        921.01        903.30        18.37 o
  -3   8   2         26.32         29.06         3.53 o
  -2   8   2        502.16        499.73        32.83 o
  -1   8   2        911.54        927.87        30.87 o
   0   8   2       1322.38       1345.60        37.56 o
   0  -9   3        136.87        142.54        12.21 o
   1  -9   3        591.25        599.45        11.30 o
   2  -9   3       2559.48       2614.20        27.71 o
   3  -9   3       1843.79       1854.68        25.82 o
   4  -9   3         23.55         26.83         2.72 o
   5  -9   3       1666.53       1653.41        29.75 o
  -2  -8   3        787.15        797.93        13.41 o
  -1  -8   3       1951.61       1936.27        24.87 o
   0  -8   3       1054.90       1078.23        16.39 o
   1  -8   3        577.21        577.29         9.22 o
   2  -8   3        269.94        262.56         6.65 o
   3  -8   3       3535.24       3578.48        28.04 o
   4  -8   3       1836.31       1808.63        18.55 o
   5  -8   3         24.94         25.75         2.47 o
   6  -8   3        311.21        295.35         8.27 o
   7  -8   3        657.53        639.32        18.22 o
  -4  -7   3       1341.23       1322.51        27.58 o
  -3  -7   3       1491.79       1486.51        23.23 o
  -2  -7   3        106.56        107.54         4.07 o
  -1  -7   3        685.32        673.15         9.87 o
   0  -7   3       1231.65       1220.04        13.22 o
   1  -7   3       2545.39       2556.21        21.92 o
   2  -7   3        839.90        834.47        11.54 o
   3  -7   3         53.17         53.00         2.84 o
   4  -7   3       2708.46       2669.50        22.23 o
   5  -7   3       1630.56       1630.91        26.71 o
   6  -7   3        842.27        854.73        15.80 o
   7  -7   3         53.20         46.05         3.91 o
   8  -7   3       1570.26       1593.58        40.74 o
  -5  -6   3        649.10        632.51        18.47 o
  -4  -6   3        114.87        110.57         5.13 o
  -3  -6   3       2216.83       2144.92        31.13 o
  -2  -6   3       3073.85       3059.28        24.88 o
  -1  -6   3       1134.62       1127.21        13.21 o
   0  -6   3         98.54         95.15         4.11 o
   1  -6   3       2212.78       2209.34        18.78 o
   2  -6   3       6638.28       6830.93        44.81 o
   3  -6   3       1389.38       1375.88        15.58 o
   4  -6   3        832.35        819.68        12.41 o
   5  -6   3       3384.53       3286.95        39.71 o
   6  -6   3       2758.40       2707.19        25.64 o
   7  -6   3       1099.13       1086.61        15.87 o
   8  -6   3         83.21         90.81         5.63 o
  -6  -5   3        668.11        668.54        13.61 o
  -5  -5   3       2759.93       2762.97        25.63 o
  -4  -5   3       2454.21       2417.46        22.44 o
  -3  -5   3        437.35        423.23         8.84 o
  -2  -5   3       3380.10       3321.31        39.35 o
  -1  -5   3       1664.77       1697.43        17.34 o
   0  -5   3       1427.41       1412.71        13.53 o
   1  -5   3        128.58        120.74         4.48 o
   2  -5   3       3201.91       3198.55        21.96 o
   3  -5   3       7797.30       7873.69        37.76 o
   4  -5   3       1580.93       1530.86        11.79 o
   5  -5   3          1.68          1.89         0.78 o
   6  -5   3       1676.32       1632.96        27.03 o
   7  -5   3       2940.32       2957.77        32.65 o
   8  -5   3        965.91        956.59        15.72 o
  -7  -4   3        655.31        653.43        27.05 o
  -6  -4   3        114.05        112.40         5.61 o
  -5  -4   3       1973.23       1916.77        32.37 o
  -4  -4   3       6824.00       6691.27        54.19 o
  -3  -4   3       1369.94       1362.63        15.02 o
  -2  -4   3        811.60        837.34        15.07 o
  -1  -4   3       1046.55       1054.73        13.66 o
   0  -4   3       2639.02       2591.87        14.90 o
   1  -4   3       6277.65       6314.92        57.47 o
   2  -4   3        136.95        160.88         3.17 o
   3  -4   3       5017.94       4965.70        30.49 o
   4  -4   3       3085.64       3027.09        22.86 o
   5  -4   3       1006.96       1027.39        11.06 o
   6  -4   3       1056.74       1041.66        12.03 o
   7  -4   3        683.23        680.59        14.10 o
   8  -4   3       3278.14       3286.48        31.60 o
   9  -4   3        938.29        960.17        39.74 o
  -7  -3   3       1445.90       1500.58        24.45 o
  -6  -3   3       1081.28       1065.64        19.30 o
  -5  -3   3        843.88        852.38        17.78 o
  -4  -3   3       1513.21       1506.41        16.84 o
  -3  -3   3       5135.39       4986.56        31.47 o
  -2  -3   3       1996.51       2054.39        15.43 o
  -1  -3   3          1.58          6.04         0.80 o
   0  -3   3       1252.42       1241.22         9.26 o
   1  -3   3      11891.54      12097.88        89.36 o
   2  -3   3       8637.79       9050.96        45.86 o
   3  -3   3         35.08         34.53         1.30 o
   4  -3   3       1129.02       1097.77        10.85 o
   5  -3   3       1917.49       1889.77        27.04 o
   6  -3   3       3214.18       3119.47        30.57 o
   7  -3   3        236.97        231.04         7.99 o
   8  -3   3       1641.55       1616.91        20.71 o
   9  -3   3       1715.50       1702.04        30.91 o
  -8  -2   3         34.84         36.87         6.67 o
  -7  -2   3        362.13        364.90         9.65 o
  -6  -2   3       2065.47       2072.07        21.48 o
  -5  -2   3       4351.90       4323.77        30.47 o
  -4  -2   3        248.67        254.51         6.21 o
  -3  -2   3       4430.54       4454.59        38.20 o
  -2  -2   3       9214.39       9154.67        65.94 o
  -1  -2   3       1284.30       1230.63         8.24 o
   0  -2   3        736.03        683.23         7.04 o
   1  -2   3       1453.63       1537.37         9.41 o
   2  -2   3       3589.76       3379.70        15.70 o
   3  -2   3       3197.69       3099.81        22.10 o
   4  -2   3         29.00         33.38         1.58 o
   5  -2   3        129.15        124.34         4.76 o
   6  -2   3       2399.76       2340.89        18.55 o
   7  -2   3       4147.69       4078.08        28.18 o
   8  -2   3        683.13        669.23        14.62 o
   9  -2   3        544.69        567.59        23.87 o
  -8  -1   3        868.92        885.33        15.56 o
  -7  -1   3        169.69        180.27         7.27 o
  -6  -1   3         24.69         28.00         2.18 o
  -5  -1   3       3907.08       3905.30        30.73 o
  -4  -1   3       5198.51       5287.37        32.31 o
  -3  -1   3        793.78        835.33        10.30 o
  -2  -1   3       4521.09       4750.81        22.83 o
  -1  -1   3       3809.20       3857.85        14.87 o
   0  -1   3       6514.26       6414.30        27.60 o
   1  -1   3       3875.55       3760.93        19.12 o
   2  -1   3         58.60         48.06         1.25 o
   3  -1   3       4463.43       4451.76        47.18 o
   4  -1   3       2358.80       2343.34        15.20 o
   5  -1   3       1192.94       1177.49        10.60 o
   6  -1   3          1.65          2.71         1.00 o
   7  -1   3       1976.21       1966.02        16.70 o
   8  -1   3       3093.23       3113.06        36.17 o
  -8   0   3        612.43        619.99        10.16 o
  -7   0   3       1379.23       1422.40        23.65 o
  -6   0   3       1124.05       1128.74        17.59 o
  -5   0   3        419.30        420.90         8.22 o
  -4   0   3       2731.01       2725.99        20.74 o
  -3   0   3       4583.55       4612.77        41.12 o
  -2   0   3       5027.36       5228.78        26.50 o
  -1   0   3       4286.55       4418.42        17.90 o
   0   0   3       6075.00       6207.30        27.92 o
   1   0   3      12385.01      12194.57        35.44 o
   2   0   3       4196.51       4401.16        17.14 o
   3   0   3       1917.13       1968.13        11.11 o
   4   0   3       2000.95       2027.73        12.10 o
   5   0   3       4895.34       4721.56        28.21 o
   6   0   3       2287.81       2195.77        19.44 o
   7   0   3         15.70         22.15         2.47 o
   8   0   3       2362.57       2393.25        36.18 o
  -9   1   3        429.54        439.95        15.39 o
  -8   1   3         11.24         10.39         2.22 o
  -7   1   3        483.85        494.70         9.24 o
  -6   1   3       5947.27       5831.00        37.19 o
  -5   1   3       2492.45       2479.44        25.26 o
  -4   1   3         60.26         64.80         2.69 o
  -3   1   3       4218.30       4161.56        21.27 o
  -2   1   3       7645.00       7852.59        29.08 o
  -1   1   3       8840.95       9072.19        30.20 o
   0   1   3       1287.93       1406.20         6.48 o
   1   1   3       7964.32       8139.97        26.40 o
   2   1   3       5458.89       5502.68        27.79 o
   3   1   3        764.49        756.55         5.84 o
   4   1   3         81.66         82.01         2.43 o
   5   1   3        873.86        811.70        12.26 o
   6   1   3       2803.95       2771.73        26.71 o
   7   1   3       1268.07       1258.79        18.14 o
   8   1   3          9.46          9.26         2.27 o
  -9   2   3       1249.82       1247.18        22.53 o
  -8   2   3        670.71        677.55        11.58 o
  -7   2   3        177.92        176.93         5.49 o
  -6   2   3       1891.59       1868.22        17.65 o
  -5   2   3       5499.44       5359.81        45.22 o
  -4   2   3       2249.42       2207.34        14.09 o
  -3   2   3        135.66        144.20         2.64 o
  -2   2   3        384.36        361.07         3.49 o
  -1   2   3      10196.02      10346.79        39.12 o
   0   2   3       4977.48       4884.73        22.66 o
   1   2   3         53.83         58.71         1.35 o
   2   2   3       4624.58       4671.61        21.87 o
   3   2   3       2000.04       2022.52        11.73 o
   4   2   3       3102.51       3036.70        19.48 o
   5   2   3        197.60        198.55         5.09 o
   6   2   3        606.73        586.79        11.77 o
   7   2   3       1915.68       1931.14        27.61 o
  -9   3   3       1182.38       1210.34        36.87 o
  -8   3   3        927.65        950.68        18.09 o
  -7   3   3       2889.48       2881.44        27.20 o
  -6   3   3        244.17        242.93         6.40 o
  -5   3   3       1716.67       1655.56        20.49 o
  -4   3   3       3945.74       3963.00        25.30 o
  -3   3   3        245.33        252.95         4.31 o
  -2   3   3        708.02        715.14         6.47 o
  -1   3   3        361.84        372.88         4.36 o
   0   3   3       6338.93       6358.73        26.55 o
   1   3   3       5831.56       5855.00        32.27 o
   2   3   3        272.15        269.13         5.60 o
   3   3   3        328.36        339.41         7.45 o
   4   3   3       2111.21       2120.57        19.70 o
   5   3   3       2450.44       2500.99        36.68 o
   6   3   3         74.07         83.21        10.07 o
  -8   4   3         48.06         47.52         4.12 o
  -7   4   3       2526.09       2472.86        29.24 o
  -6   4   3       4023.60       4011.99        60.01 o
  -5   4   3         24.45         27.11         1.71 o
  -4   4   3       1688.54       1660.67        17.68 o
  -3   4   3       1401.28       1396.77        12.25 o
  -2   4   3       3463.85       3518.19        20.42 o
  -1   4   3       2251.93       2236.37        19.41 o
   0   4   3        943.64        949.72        11.25 o
   1   4   3       6049.34       6158.55        54.16 o
   2   4   3        789.18        798.51        11.90 o
   3   4   3        223.58        213.93         8.10 o
   4   4   3          7.37         10.21         1.79 o
   5   4   3        967.91        959.55        61.60 o
  -8   5   3        428.22        438.90        12.19 o
  -7   5   3        172.71        172.21         6.40 o
  -6   5   3       1983.67       1982.57        17.39 o
  -5   5   3       2120.05       2122.67        16.21 o
  -4   5   3         23.96         27.53         1.71 o
  -3   5   3         39.21         39.19         2.12 o
  -2   5   3       1114.38       1126.93        12.57 o
  -1   5   3       3890.78       3864.50        30.03 o
   0   5   3       1793.48       1807.43        29.29 o
   1   5   3         83.51         84.26         4.51 o
   2   5   3       1070.96       1141.87        30.55 o
   3   5   3       1386.45       1414.44        26.26 o
   4   5   3       1563.86       1632.53        29.08 o
  -8   6   3       1313.37       1327.93        38.61 o
  -7   6   3        844.76        900.11        29.09 o
  -6   6   3        234.39        231.05         8.59 o
  -5   6   3       1609.80       1574.58        22.94 o
  -4   6   3       1854.59       1854.92        27.27 o
  -3   6   3        974.15        974.54        17.35 o
  -2   6   3        147.31        140.48         5.36 o
  -1   6   3       1050.59       1068.26        17.46 o
   0   6   3       2636.65       2640.37        35.63 o
   1   6   3        681.20        681.77        14.06 o
   2   6   3          8.21          6.91         2.32 o
   3   6   3        580.46        559.97        24.07 o
  -7   7   3       2163.41       2166.86        49.66 o
  -6   7   3       1761.37       1765.39        33.57 o
  -5   7   3          0.16          2.38         1.67 o
  -4   7   3        983.98       1019.28        19.11 o
  -3   7   3       2310.68       2323.99        29.84 o
  -2   7   3       1637.41       1654.46        20.70 o
  -1   7   3          4.43          4.57         1.54 o
   0   7   3       1143.44       1167.39        23.57 o
   0  -9   4        873.40        859.64        17.86 o
   1  -9   4       2854.81       2901.44        26.90 o
   2  -9   4       1159.65       1160.00        15.44 o
   3  -9   4          2.10          4.60         1.30 o
   4  -9   4        635.42        636.34        12.43 o
   5  -9   4       3385.19       3355.00        63.22 o
   6  -9   4       1368.74       1378.54        36.49 o
  -2  -8   4       1058.94       1070.89        15.68 o
  -1  -8   4       2120.47       2089.27        24.13 o
   0  -8   4          5.29          6.69         1.26 o
   1  -8   4       1122.41       1097.32        19.73 o
   2  -8   4       3018.25       2994.62        28.39 o
   3  -8   4       1630.82       1644.88        19.72 o
   4  -8   4        494.02        499.98        15.65 o
   5  -8   4        639.91        588.09        16.41 o
   6  -8   4       2412.72       2363.74        29.38 o
   7  -8   4        992.56        980.03        21.97 o
  -4  -7   4        951.59        930.48        30.55 o
  -3  -7   4        213.77        206.73         6.45 o
  -2  -7   4        735.83        695.95        13.77 o
  -1  -7   4       4700.19       4635.02        42.46 o
   0  -7   4       1731.02       1759.10        18.07 o
   1  -7   4         10.47         10.81         1.46 o
   2  -7   4        263.09        268.39         6.31 o
   3  -7   4        631.55        649.99         9.93 o
   4  -7   4       3217.19       3290.81        28.88 o
   5  -7   4        597.28        578.99        12.49 o
   6  -7   4        420.72        423.06         9.55 o
   7  -7   4       2227.21       2230.07        28.73 o
   8  -7   4        747.93        746.44        27.88 o
  -5  -6   4        283.89        299.54        10.16 o
  -4  -6   4       1382.55       1390.05        21.65 o
  -3  -6   4       1440.75       1411.33        22.03 o
  -2  -6   4       1441.63       1390.25        23.32 o
  -1  -6   4       1039.83       1010.79        11.58 o
   0  -6   4       2674.54       2640.13        21.70 o
   1  -6   4       3004.96       3014.65        34.09 o
   2  -6   4       1001.42        996.16        11.68 o
   3  -6   4         48.46         49.67         2.30 o
   4  -6   4       3916.83       3928.56        24.67 o
   5  -6   4       3544.32       3483.15        34.07 o
   6  -6   4        224.60        213.89         6.40 o
   7  -6   4        278.61        269.10         9.20 o
   8  -6   4        736.34        742.40        19.94 o
  -6  -5   4       1714.81       1740.98        45.82 o
  -5  -5   4        154.86        158.04         7.07 o
  -4  -5   4        192.63        177.77         7.05 o
  -3  -5   4       1644.16       1628.07        18.54 o
  -2  -5   4       6135.11       6082.15        41.58 o
  -1  -5   4       1477.60       1462.63        14.32 o
   0  -5   4        818.79        815.95        11.12 o
   1  -5   4       1647.30       1701.91        14.47 o
   2  -5   4        912.39        916.08        10.17 o
   3  -5   4       2559.73       2693.50        17.49 o
   4  -5   4          0.41          1.87         0.75 o
   5  -5   4       2577.07       2565.26        22.76 o
   6  -5   4       3512.98       3497.83        45.64 o
   7  -5   4        706.14        692.66        12.02 o
   8  -5   4        313.27        301.64        10.11 o
  -6  -4   4       1857.37       1851.40        23.57 o
  -5  -4   4       2169.51       2152.24        23.68 o
  -4  -4   4        704.11        704.69        10.28 o
  -3  -4   4        643.36        626.99         9.78 o
  -2  -4   4       2720.50       2700.34        33.92 o
  -1  -4   4       7303.92       7284.17        45.46 o
   0  -4   4       2135.60       2158.21        17.58 o
   1  -4   4       1183.99       1213.20        14.20 o
   2  -4   4        680.34        726.53         7.84 o
   3  -4   4       4152.20       4169.54        24.04 o
   4  -4   4       3487.20       3511.16        26.37 o
   5  -4   4         58.07         51.80         2.64 o
   6  -4   4       1172.07       1134.61        16.74 o
   7  -4   4       1560.45       1547.05        21.43 o
   8  -4   4       1924.28       1933.85        20.67 o
   9  -4   4        260.57        282.54        17.03 o
  -7  -3   4        441.90        434.76        11.02 o
  -6  -3   4         36.87         39.96         3.30 o
  -5  -3   4        412.74        409.41         8.26 o
  -4  -3   4       1490.19       1471.63        19.84 o
  -3  -3   4       6022.02       5981.52        39.76 o
  -2  -3   4       1760.21       1824.87        17.63 o
  -1  -3   4       3475.09       3466.67        17.51 o
   0  -3   4       7487.15       7624.84        57.11 o
   1  -3   4       1999.51       2052.74        14.32 o
   2  -3   4       1070.19       1138.78         7.65 o
   3  -3   4       1088.94       1145.33        12.67 o
   4  -3   4      10217.20      10013.61        57.73 o
   5  -3   4       5468.14       5382.00        36.95 o
   6  -3   4        139.63        129.76         4.80 o
   7  -3   4        647.41        642.36        13.58 o
   8  -3   4       1378.23       1381.88        17.25 o
   9  -3   4       1213.46       1169.72        34.85 o
  -7  -2   4       2587.89       2664.16        28.25 o
  -6  -2   4       2604.81       2612.78        26.62 o
  -5  -2   4        363.91        376.92         8.43 o
  -4  -2   4        385.30        396.80         8.70 o
  -3  -2   4       6523.25       6484.05        34.95 o
  -2  -2   4       5294.20       5294.23        32.95 o
  -1  -2   4        153.41        170.24         2.41 o
   0  -2   4       6699.38       7093.22        34.26 o
   1  -2   4       8204.01       8475.44        37.88 o
   2  -2   4       6737.58       6685.82        38.05 o
   3  -2   4        501.03        501.42         6.06 o
   4  -2   4       1520.21       1483.29        13.77 o
   5  -2   4       3020.98       2988.88        22.52 o
   6  -2   4        706.02        678.10         9.19 o
   7  -2   4        159.25        150.44         5.14 o
   8  -2   4          3.02          3.27         1.32 o
  -8  -1   4        175.49        175.77         7.92 o
  -7  -1   4        858.75        844.14        15.04 o
  -6  -1   4       2006.99       1992.58        19.36 o
  -5  -1   4       2278.90       2295.69        19.81 o
  -4  -1   4        889.18        896.25        10.64 o
  -3  -1   4        749.18        715.90         9.69 o
  -2  -1   4       8758.77       8642.63        44.26 o
  -1  -1   4       6583.00       6594.61        24.47 o
   0  -1   4       1410.90       1481.84         7.83 o
   1  -1   4       1608.16       1653.93        10.29 o
   2  -1   4       5103.87       5178.98        21.75 o
   3  -1   4       5007.76       4897.52        25.17 o
   4  -1   4        217.76        228.59         6.88 o
   5  -1   4        921.16        906.56         9.87 o
   6  -1   4       1133.84       1140.86        11.47 o
   7  -1   4       1272.20       1253.14        17.24 o
   8  -1   4        808.70        795.29        13.01 o
  -8   0   4       2995.78       3057.94        24.74 o
  -7   0   4         16.17         18.26         1.72 o
  -6   0   4        761.04        753.62        10.92 o
  -5   0   4       1082.06       1109.08        14.13 o
  -4   0   4       2300.78       2310.77        17.13 o
  -3   0   4       1043.24       1031.72        10.23 o
  -2   0   4        272.81        241.49         4.66 o
  -1   0   4       3874.65       3716.06        12.44 o
   0   0   4       5899.56       6066.35        23.22 o
   1   0   4       4883.10       4945.42        18.52 o
   2   0   4          5.61          8.16         0.75 o
   3   0   4       3709.26       3750.58        16.00 o
   4   0   4       3819.76       3867.43        20.52 o
   5   0   4        906.96        871.65         9.41 o
   6   0   4         78.60         80.11         3.62 o
   7   0   4       1054.17       1029.11        18.29 o
   8   0   4       2601.59       2610.13        54.84 o
  -9   1   4         37.69         32.84         4.57 o
  -8   1   4       2236.76       2303.97        22.80 o
  -7   1   4       1123.85       1140.78        14.30 o
  -6   1   4        458.18        458.68         8.42 o
  -5   1   4         47.35         43.92         2.29 o
  -4   1   4       2751.70       2746.25        19.29 o
  -3   1   4      13328.37      13193.04        52.75 o
  -2   1   4       1138.97       1065.85         7.47 o
  -1   1   4        296.66        293.36         3.07 o
   0   1   4       1155.45       1159.46         4.62 o
   1   1   4       2247.46       2278.55        10.84 o
   2   1   4       4848.72       4811.60        19.98 o
   3   1   4        152.60        145.28         2.67 o
   4   1   4       3185.65       3119.45        24.95 o
   5   1   4       2439.33       2462.08        23.46 o
   6   1   4        747.59        720.13        14.58 o
   7   1   4        154.51        146.06         8.62 o
  -8   2   4        174.49        180.69         7.76 o
  -7   2   4       1497.87       1513.82        18.54 o
  -6   2   4       1859.39       1842.41        22.80 o
  -5   2   4       1661.99       1636.54        14.88 o
  -4   2   4        252.42        233.45         5.75 o
  -3   2   4       3007.05       2948.15        14.61 o
  -2   2   4       3079.68       3074.26        16.47 o
  -1   2   4       1154.06       1104.32         6.39 o
   0   2   4        916.66        945.92         5.80 o
   1   2   4        261.27        269.79         3.88 o
   2   2   4       8369.95       8325.11        32.91 o
   3   2   4       3544.53       3551.75        20.70 o
   4   2   4         14.06         17.95         1.56 o
   5   2   4        982.15        978.56        13.14 o
   6   2   4        966.99       1008.93        59.73 o
  -8   3   4        976.95       1006.68        24.35 o
  -7   3   4          3.86          3.08         1.76 o
  -6   3   4        828.55        831.03        14.54 o
  -5   3   4       2134.09       2128.12        21.58 o
  -4   3   4       4744.94       4750.35        27.47 o
  -3   3   4         31.44         26.27         1.56 o
  -2   3   4       1049.88       1027.87         9.77 o
  -1   3   4       2119.46       2079.03        13.19 o
   0   3   4       1397.35       1382.77        12.13 o
   1   3   4       2399.81       2411.92        16.29 o
   2   3   4       1075.48       1096.81        11.90 o
   3   3   4       5141.94       5194.39        38.77 o
   4   3   4       2465.30       2515.29        37.41 o
   5   3   4         87.39         90.99         9.96 o
  -8   4   4       1814.62       1852.23        28.77 o
  -7   4   4       1944.47       2003.04        25.66 o
  -6   4   4        467.83        483.39         8.97 o
  -5   4   4         26.95         26.55         1.97 o
  -4   4   4       4019.85       3938.42        25.79 o
  -3   4   4       4686.99       4632.69        35.23 o
  -2   4   4        152.43        146.61         3.93 o
  -1   4   4       1915.71       1871.94        18.68 o
   0   4   4       2982.13       3006.09        20.15 o
   1   4   4       3599.41       3702.79        45.17 o
   2   4   4        450.35        471.64        20.58 o
   3   4   4        584.37        602.35        11.64 o
   4   4   4       1613.10       1627.53        24.68 o
  -8   5   4        293.33        295.10        12.35 o
  -7   5   4       1187.86       1187.82        23.84 o
  -6   5   4       1711.01       1747.73        21.23 o
  -5   5   4       1381.21       1408.13        18.23 o
  -4   5   4        870.10        885.86        13.09 o
  -3   5   4       3514.03       3461.50        29.99 o
  -2   5   4       2136.85       2107.77        19.71 o
  -1   5   4         12.21         14.51         1.53 o
   0   5   4         10.58         11.32         1.59 o
   1   5   4       1334.29       1357.00        24.26 o
   2   5   4       2429.20       2524.52        36.11 o
   3   5   4        793.95        792.31        16.30 o
   4   5   4        244.15        276.30        18.20 o
  -6   6   4        960.75        956.03        19.06 o
  -5   6   4       2691.55       2672.26        33.29 o
  -4   6   4        420.70        405.09        10.14 o
  -3   6   4        402.36        393.43         9.82 o
  -2   6   4       1308.34       1272.12        19.63 o
  -1   6   4       1513.78       1572.94        32.70 o
   0   6   4       1191.58       1223.38        17.77 o
   1   6   4          1.08          4.16         1.91 o
   2   6   4        930.03        946.40        21.54 o
  -5   7   4       1244.67       1238.13        38.97 o
  -4   7   4       2362.64       2332.32        31.33 o
  -3   7   4       1014.13        999.66        19.25 o
  -2   7   4          0.17          0.30         1.20 o
  -1   7   4        299.28        289.26        11.96 o
  -1  -9   5        582.70        573.95        24.02 o
   0  -9   5       1318.42       1343.81        19.26 o
   1  -9   5       1437.98       1461.88        29.79 o
   2  -9   5         10.18         13.30         1.82 o
   3  -9   5       1070.55       1095.25        17.47 o
   4  -9   5       1899.15       1934.47        23.04 o
   5  -9   5        881.94        882.73        31.42 o
   6  -9   5        208.13        196.49        13.75 o
  -3  -8   5       2155.29       2168.98        49.27 o
  -2  -8   5        652.01        664.02        11.85 o
  -1  -8   5         27.23         24.63         2.16 o
   0  -8   5        409.46        409.10         8.06 o
   1  -8   5       2210.08       2174.36        21.57 o
   2  -8   5       1890.43       1885.17        19.34 o
   3  -8   5          0.72          2.11         1.18 o
   4  -8   5        475.61        474.91        10.31 o
   5  -8   5       1601.79       1581.21        34.85 o
   6  -8   5       1990.51       2061.44        37.49 o
   7  -8   5        450.73        463.03        21.64 o
  -4  -7   5        334.51        307.69        17.96 o
  -3  -7   5       1039.46       1022.95        14.70 o
  -2  -7   5       1757.01       1696.05        17.24 o
  -1  -7   5       1313.85       1302.00        14.35 o
   0  -7   5        358.78        351.17         8.36 o
   1  -7   5       1209.84       1211.37        14.57 o
   2  -7   5       3962.18       3924.76        28.77 o
   3  -7   5       1746.03       1765.39        19.72 o
   4  -7   5        197.77        187.37         6.07 o
   5  -7   5          6.83          8.66         1.85 o
   6  -7   5       1598.27       1622.35        23.16 o
   7  -7   5       2383.34       2448.90        30.59 o
  -5  -6   5       1677.76       1719.49        45.80 o
  -4  -6   5       2126.48       2152.06        28.94 o
  -3  -6   5         30.97         34.17         3.15 o
  -2  -6   5        125.22        133.38         4.65 o
  -1  -6   5       1229.54       1180.68        13.80 o
   0  -6   5       5638.92       5523.24        32.39 o
   1  -6   5       3557.73       3550.84        26.12 o
   2  -6   5       1918.62       1925.30        17.54 o
   3  -6   5       4005.34       3963.54        27.21 o
   4  -6   5       2028.73       2044.01        17.78 o
   5  -6   5        474.32        489.35         9.26 o
   6  -6   5         22.19         19.77         2.09 o
   7  -6   5       3117.35       3179.04        42.95 o
   8  -6   5       1991.96       2006.29        27.92 o
  -6  -5   5        640.62        626.01        27.50 o
  -5  -5   5          9.17         13.35         3.13 o
  -4  -5   5       3168.67       3169.65        33.19 o
  -3  -5   5       2546.51       2496.29        26.22 o
  -2  -5   5        860.87        829.60        14.64 o
  -1  -5   5        132.01        134.06         4.05 o
   0  -5   5       4798.74       4731.37        33.67 o
   1  -5   5       8281.51       8268.17        44.73 o
   2  -5   5        274.51        290.97         5.89 o
   3  -5   5        946.33        959.65        12.60 o
   4  -5   5        772.73        779.61        11.13 o
   5  -5   5       1668.56       1677.25        20.39 o
   6  -5   5       1923.32       1906.83        28.80 o
   7  -5   5        190.39        205.58         6.60 o
   8  -5   5       1648.54       1672.86        24.86 o
  -6  -4   5       1986.19       2009.26        32.25 o
  -5  -4   5       1303.30       1322.11        64.23 o
  -4  -4   5        470.83        467.55         9.14 o
  -3  -4   5       2972.99       2972.85        24.80 o
  -2  -4   5       3961.77       3793.66        33.44 o
  -1  -4   5       1915.06       1877.40        13.49 o
   0  -4   5        289.17        302.06         6.59 o
   1  -4   5       5176.43       5277.37        30.54 o
   2  -4   5       3865.72       3948.75        27.59 o
   3  -4   5        515.00        525.12         7.58 o
   4  -4   5        342.28        350.06         6.30 o
   5  -4   5        460.53        469.82         8.68 o
   6  -4   5       3721.49       3713.35        32.93 o
   7  -4   5       1326.61       1316.98        17.39 o
   8  -4   5          3.12          2.91         1.21 o
  -7  -3   5         73.56         71.09         5.24 o
  -6  -3   5        944.19        948.20        15.31 o
  -5  -3   5       3508.95       3508.37        32.87 o
  -4  -3   5        579.88        561.63        10.32 o
  -3  -3   5          0.06          1.27         0.70 o
  -2  -3   5        744.69        741.25         7.23 o
  -1  -3   5       1610.35       1534.87        10.41 o
   0  -3   5       5098.65       5057.90        32.52 o
   1  -3   5        720.99        751.94         7.91 o
   2  -3   5       1828.82       1803.56        11.00 o
   3  -3   5       5857.05       5904.36        50.01 o
   4  -3   5       3233.04       3218.37        23.11 o
   5  -3   5        526.63        521.12         9.08 o
   6  -3   5       1452.26       1452.57        17.29 o
   7  -3   5       2981.50       2949.69        22.89 o
   8  -3   5        964.40        947.28        15.94 o
  -7  -2   5       2157.23       2201.14        24.74 o
  -6  -2   5        141.00        138.78         4.98 o
  -5  -2   5       2745.09       2757.66        23.46 o
  -4  -2   5       3027.58       3073.16        23.63 o
  -3  -2   5       2077.15       1974.04        15.83 o
  -2  -2   5        602.27        580.18         5.77 o
  -1  -2   5         26.01         25.60         0.96 o
   0  -2   5       9289.38       9212.70        35.90 o
   1  -2   5       4022.68       4110.81        27.69 o
   2  -2   5        141.57        152.21         3.12 o
   3  -2   5       2825.28       2839.55        17.77 o
   4  -2   5       1989.55       1944.49        15.16 o
   5  -2   5       3829.33       3705.59        30.29 o
   6  -2   5        454.66        431.91         6.72 o
   7  -2   5        295.20        280.81         6.51 o
   8  -2   5       1739.20       1748.37        22.58 o
  -8  -1   5        349.29        365.59         8.84 o
  -7  -1   5       2086.23       2129.03        21.30 o
  -6  -1   5       3497.86       3534.05        27.65 o
  -5  -1   5         10.95         13.74         1.53 o
  -4  -1   5        183.73        181.67         4.65 o
  -3  -1   5       1792.17       1793.31        16.96 o
  -2  -1   5       4207.04       4174.35        21.32 o
  -1  -1   5       1970.01       2001.04         9.98 o
   0  -1   5       2869.22       2882.36        11.50 o
   1  -1   5       5821.86       5796.69        27.44 o
   2  -1   5       4277.19       4326.83        17.51 o
   3  -1   5       2038.88       2002.19        11.68 o
   4  -1   5          6.98          8.26         0.83 o
   5  -1   5       3994.19       3885.28        31.04 o
   6  -1   5       3134.76       3201.22        34.52 o
   7  -1   5         61.67         60.81         4.67 o
   8  -1   5        491.67        476.15        22.46 o
  -8   0   5        796.15        799.79        11.59 o
  -7   0   5         71.20         67.80         3.20 o
  -6   0   5       4116.31       4119.04        27.07 o
  -5   0   5       2583.09       2595.01        20.91 o
  -4   0   5         75.34         81.08         5.01 o
  -3   0   5        181.42        176.01         3.60 o
  -2   0   5       1971.68       1907.43        10.69 o
  -1   0   5       8470.08       8537.63        40.27 o
   0   0   5       1127.94       1103.94         6.80 o
   1   0   5         67.45         64.85         1.81 o
   2   0   5       2258.77       2266.13        11.68 o
   3   0   5       3466.41       3425.51        22.64 o
   4   0   5       4033.41       3912.70        29.37 o
   5   0   5        309.81        316.08        10.68 o
   6   0   5       3166.73       3143.80        42.38 o
   7   0   5       2061.59       2089.93        34.92 o
  -8   1   5       1326.60       1408.13        17.15 o
  -7   1   5       2996.47       3002.32        25.31 o
  -6   1   5         59.07         59.64         2.92 o
  -5   1   5       3356.82       3310.59        23.31 o
  -4   1   5       4429.79       4384.34        23.30 o
  -3   1   5       1160.50       1213.70         9.70 o
  -2   1   5         30.06         34.87         1.75 o
  -1   1   5       7551.26       7567.37        30.51 o
   0   1   5       7762.64       7681.40        27.43 o
   1   1   5        590.42        567.69         5.74 o
   2   1   5         85.74         91.02         2.77 o
   3   1   5       1033.94       1022.32        11.97 o
   4   1   5       3314.05       3256.18        25.23 o
   5   1   5       1092.93       1124.82        18.31 o
   6   1   5        367.92        371.95        17.91 o
   7   1   5        796.05        777.46        29.41 o
  -8   2   5        606.90        604.03        12.41 o
  -7   2   5       3876.23       3851.63        38.01 o
  -6   2   5       1404.02       1356.03        18.89 o
  -5   2   5       1059.22       1060.76        16.02 o
  -4   2   5       2294.02       2231.77        21.08 o
  -3   2   5       2134.77       2127.80        16.48 o
  -2   2   5       3692.54       3663.19        21.86 o
  -1   2   5        117.67        105.00         2.17 o
   0   2   5       3428.93       3418.46        15.31 o
   1   2   5       2874.64       2842.28        17.29 o
   2   2   5        198.34        201.86         3.83 o
   3   2   5        230.20        227.26         5.08 o
   4   2   5        570.17        581.30        13.63 o
   5   2   5       2957.38       2896.32        42.32 o
   6   2   5       1569.61       1568.70        42.79 o
  -8   3   5         36.28         43.44         4.92 o
  -7   3   5       1290.76       1326.61        20.70 o
  -6   3   5       2627.02       2703.10        36.23 o
  -5   3   5       1129.33       1149.39        16.83 o
  -4   3   5          8.98         10.50         1.75 o
  -3   3   5        581.42        591.24         9.69 o
  -2   3   5       3765.66       3780.23        26.03 o
  -1   3   5       2648.58       2589.63        19.60 o
   0   3   5         68.13         65.55         2.43 o
   1   3   5        649.92        648.22         9.05 o
   2   3   5        898.86        907.67        13.35 o
   3   3   5       1893.70       1928.33        30.46 o
   4   3   5       1267.31       1287.00        21.10 o
   5   3   5        727.97        752.85        30.70 o
  -8   4   5        900.10        933.09        22.70 o
  -7   4   5        196.61        196.42         9.95 o
  -6   4   5        599.27        653.65        18.42 o
  -5   4   5       1442.02       1432.61        22.48 o
  -4   4   5       2759.92       2752.53        23.72 o
  -3   4   5       1135.63       1126.61        16.09 o
  -2   4   5        328.38        336.69        11.00 o
  -1   4   5       4391.55       4347.06        25.35 o
   0   4   5       2262.08       2214.66        21.62 o
   1   4   5         18.90         18.38         2.01 o
   2   4   5        369.50        374.91         8.96 o
   3   4   5       1781.02       1756.77        43.83 o
   4   4   5       2114.32       2137.50        35.62 o
  -6   5   5        217.29        224.84         9.13 o
  -5   5   5        110.01        111.36         5.35 o
  -4   5   5       1285.61       1257.83        17.70 o
  -3   5   5       2221.39       2190.79        24.58 o
  -2   5   5        566.22        554.89         9.59 o
  -1   5   5        589.60        601.75        11.00 o
   0   5   5       1511.19       1502.74        21.35 o
   1   5   5       2109.44       2127.52        26.44 o
   2   5   5        691.93        704.46        12.94 o
  -6   6   5        704.53        724.90        30.15 o
  -5   6   5        391.28        373.46        12.29 o
  -4   6   5          5.70          6.74         2.01 o
  -3   6   5        959.66        986.00        14.52 o
  -2   6   5       3621.28       3631.02        45.50 o
  -1   6   5        582.25        582.87        13.58 o
   0   6   5        170.08        180.80         7.95 o
   1   6   5       1021.20       1069.27        29.61 o
   0  -9   6        757.20        735.24        27.72 o
   1  -9   6          3.65          3.14         1.17 o
   2  -9   6        667.09        667.35        13.13 o
   3  -9   6       1868.67       1907.68        23.09 o
   4  -9   6       1610.96       1669.95        21.39 o
  -2  -8   6         58.63         64.27         4.51 o
  -1  -8   6       2183.45       2162.85        22.82 o
   0  -8   6       1400.02       1427.18        17.55 o
   1  -8   6        928.53        913.28        13.32 o
   2  -8   6         68.37         63.51         3.86 o
   3  -8   6        983.57        987.44        15.22 o
   4  -8   6       3778.00       3798.99        59.25 o
   5  -8   6        647.59        656.21        17.89 o
   6  -8   6         24.64         23.06         4.82 o
  -3  -7   6       2037.33       1993.69        24.77 o
  -2  -7   6       2789.22       2799.29        31.59 o
  -1  -7   6         10.16         12.88         1.53 o
   0  -7   6       1270.13       1268.16        16.33 o
   1  -7   6       1581.82       1573.74        15.58 o
   2  -7   6       1574.90       1540.00        18.52 o
   3  -7   6        373.94        387.33         8.42 o
   4  -7   6       1537.99       1551.33        20.57 o
   5  -7   6       1848.52       1863.14        29.54 o
   6  -7   6        812.08        808.11        15.91 o
   7  -7   6        230.79        225.93         8.72 o
  -4  -6   6        136.20        135.47         8.46 o
  -3  -6   6          4.38          4.95         1.72 o
  -2  -6   6       2200.10       2158.41        26.99 o
  -1  -6   6       1400.92       1409.73        15.30 o
   0  -6   6        350.47        328.79         7.98 o
   1  -6   6         76.37         80.31         3.11 o
   2  -6   6       1927.68       1949.56        27.23 o
   3  -6   6       6811.31       6722.63        42.22 o
   4  -6   6       1167.08       1163.30        14.76 o
   5  -6   6        733.65        708.68        10.57 o
   6  -6   6       1360.83       1315.62        16.96 o
   7  -6   6       1425.34       1458.72        18.79 o
   8  -6   6        732.22        784.86        79.17 o
  -5  -5   6        607.30        587.18        23.79 o
  -4  -5   6       2116.36       2131.65        26.99 o
  -3  -5   6       1502.82       1520.70        21.16 o
  -2  -5   6        413.00        399.35        10.17 o
  -1  -5   6       4643.69       4566.88        40.94 o
   0  -5   6       2274.32       2200.28        23.70 o
   1  -5   6        956.56        934.47        10.83 o
   2  -5   6         74.47         82.21         3.05 o
   3  -5   6       2988.68       3053.19        24.08 o
   4  -5   6       5256.51       5259.99        42.59 o
   5  -5   6        583.63        594.29        10.28 o
   6  -5   6        442.52        448.90         9.37 o
   7  -5   6        739.84        763.84        17.19 o
   8  -5   6       1933.53       2009.26        39.91 o
  -6  -4   6        749.32        768.34        20.84 o
  -5  -4   6          2.58          6.39         1.83 o
  -4  -4   6       1690.32       1685.20        27.49 o
  -3  -4   6       4211.77       4218.48        46.39 o
  -2  -4   6        687.50        666.06         9.57 o
  -1  -4   6        170.22        172.35         3.99 o
   0  -4   6       1909.50       1942.86        15.70 o
   1  -4   6       4920.42       4944.71        36.94 o
   2  -4   6       4800.47       4745.32        26.20 o
   3  -4   6          3.09          3.98         0.87 o
   4  -4   6       4324.90       4330.94        36.39 o
   5  -4   6       2250.51       2233.47        31.40 o
   6  -4   6        425.26        426.48        11.04 o
   7  -4   6          0.84          0.69         1.31 o
   8  -4   6        602.51        595.83        45.09 o
  -7  -3   6       1179.64       1220.63        21.48 o
  -6  -3   6       1364.72       1395.21        19.06 o
  -5  -3   6       1253.61       1239.63        21.20 o
  -4  -3   6         53.20         54.81         3.30 o
  -3  -3   6       2729.21       2635.41        23.97 o
  -2  -3   6       4532.47       4554.57        23.57 o
  -1  -3   6       1308.27       1232.08        12.10 o
   0  -3   6        505.67        484.55         5.73 o
   1  -3   6        798.42        784.92         7.89 o
   2  -3   6       4223.16       4224.46        24.48 o
   3  -3   6       3369.44       3342.30        22.35 o
   4  -3   6          0.43          1.85         0.74 o
   5  -3   6       1759.54       1771.43        19.13 o
   6  -3   6       2935.12       2958.53        27.81 o
   7  -3   6       2165.10       2192.69        27.91 o
   8  -3   6         36.02         42.37         7.31 o
  -7  -2   6          3.73          4.50         1.35 o
  -6  -2   6        400.73        403.92         8.58 o
  -5  -2   6       3659.98       3655.28        28.13 o
  -4  -2   6       4606.85       4432.02        30.62 o
  -3  -2   6          6.78         12.65         3.53 o
  -2  -2   6       3422.59       3368.30        20.14 o
  -1  -2   6       4290.30       4290.95        19.44 o
   0  -2   6       2974.90       2944.60        13.73 o
   1  -2   6         53.26         51.99         1.85 o
   2  -2   6       2504.83       2516.26        17.60 o
   3  -2   6       4752.23       4732.69        31.29 o
   4  -2   6        884.21        908.13        14.51 o
   5  -2   6        210.68        202.69         6.94 o
   6  -2   6        271.36        258.46         8.72 o
   7  -2   6       1438.51       1462.14        20.04 o
  -8  -1   6       1828.77       1900.60        20.65 o
  -7  -1   6        311.92        329.82         7.17 o
  -6  -1   6        377.30        362.58         7.76 o
  -5  -1   6        367.12        369.50         7.32 o
  -4  -1   6       5528.43       5478.22        34.53 o
  -3  -1   6       5898.62       5714.31        34.84 o
  -2  -1   6        274.28        262.83         4.52 o
  -1  -1   6        646.90        666.41         4.87 o
   0  -1   6       1727.32       1728.08        11.67 o
   1  -1   6       2399.65       2405.98        19.21 o
   2  -1   6       1082.08       1065.95         8.40 o
   3  -1   6       1314.29       1300.03        14.69 o
   4  -1   6       2262.46       2225.80        19.47 o
   5  -1   6       2174.18       2174.23        22.72 o
   6  -1   6        841.41        819.75        16.08 o
   7  -1   6         67.40         68.46         6.22 o
  -8   0   6        756.36        791.72        17.11 o
  -7   0   6       1020.90       1026.71        12.95 o
  -6   0   6       2235.65       2271.07        18.90 o
  -5   0   6       1245.06       1237.81        13.37 o
  -4   0   6        697.58        702.74         9.33 o
  -3   0   6       4560.72       4449.23        25.63 o
  -2   0   6        557.55        539.70         5.91 o
  -1   0   6        166.99        176.39         3.33 o
   0   0   6         30.28         33.13         1.53 o
   1   0   6       2708.81       2697.28        19.08 o
   2   0   6       7279.88       7121.19        40.04 o
   3   0   6        464.62        462.64        10.92 o
   4   0   6         27.90         38.08         2.74 o
   5   0   6        565.79        567.36        11.63 o
   6   0   6       1832.58       1773.67        34.12 o
   7   0   6       2101.12       2178.54        36.81 o
  -8   1   6         50.19         58.48         3.92 o
  -7   1   6          0.97          2.19         1.29 o
  -6   1   6        512.33        527.50        10.08 o
  -5   1   6       2712.82       2742.99        22.12 o
  -4   1   6       3505.02       3423.36        27.75 o
  -3   1   6        452.76        447.84         7.60 o
  -2   1   6       2587.79       2484.07        22.97 o
  -1   1   6       5198.14       5180.89        35.32 o
   0   1   6       2259.79       2252.95        14.27 o
   1   1   6          2.93          2.46         0.54 o
   2   1   6       5641.26       5559.30        31.76 o
   3   1   6       2639.78       2586.50        22.04 o
   4   1   6        301.02        295.83         7.88 o
   5   1   6          0.09          1.19         1.48 o
   6   1   6        509.43        548.08        24.73 o
  -8   2   6       1188.43       1249.16        37.15 o
  -7   2   6        719.51        730.08        19.18 o
  -6   2   6         11.22          5.96         2.36 o
  -5   2   6        910.54        898.68        16.20 o
  -4   2   6       3811.91       3688.75        91.68 o
  -3   2   6       1305.49       1264.58        18.12 o
  -2   2   6         25.89         22.25         2.10 o
  -1   2   6       1877.51       1828.00        13.55 o
   0   2   6       4191.55       4186.33        22.41 o
   1   2   6       3380.93       3346.02        20.12 o
   2   2   6         65.67         58.85         2.60 o
   3   2   6       1328.23       1360.06        21.00 o
   4   2   6       1343.57       1375.55        22.34 o
   5   2   6        672.66        672.99        19.37 o
  -7   3   6       1112.72       1144.26        27.44 o
  -6   3   6       1308.01       1309.61        26.91 o
  -5   3   6        209.14        208.06        20.09 o
  -4   3   6       2589.71       2524.95        36.20 o
  -3   3   6       3478.78       3380.60        24.55 o
  -2   3   6       1860.01       1845.64        15.38 o
  -1   3   6         13.79         17.65         1.61 o
   0   3   6        343.80        353.85         6.70 o
   1   3   6       3328.02       3342.79        24.81 o
   2   3   6       1442.25       1445.17        17.96 o
   3   3   6          1.66          5.13         2.13 o
   4   3   6        792.60        798.19        18.15 o
   5   3   6       1190.45       1221.40        39.34 o
  -7   4   6        242.59        255.08        12.44 o
  -6   4   6       2178.49       2241.61        30.66 o
  -5   4   6       1971.26       2023.98        27.94 o
  -4   4   6         15.39         17.21         2.03 o
  -3   4   6        422.25        425.16         8.76 o
  -2   4   6       1503.99       1463.15        16.55 o
  -1   4   6       3208.49       3199.76        26.76 o
   0   4   6        734.32        721.17        11.44 o
   1   4   6       1400.86       1381.41        19.68 o
   2   4   6       2986.66       2994.68        33.29 o
   3   4   6        847.80        831.31        17.33 o
  -6   5   6        495.57        533.00        26.59 o
  -5   5   6       3022.50       3087.01        47.50 o
  -4   5   6        854.06        849.62        15.16 o
  -3   5   6         97.96         93.16         4.44 o
  -2   5   6         69.45         61.72         4.35 o
  -1   5   6        882.61        888.42        14.80 o
   0   5   6       2206.94       2222.23        29.00 o
   1   5   6        114.58        113.50         6.82 o
   2   5   6        288.43        278.03        11.35 o
  -4   6   6        969.29       1024.20        35.22 o
  -3   6   6        484.67        475.79        24.93 o
  -2   6   6        690.35        668.18        19.16 o
  -1   6   6          2.04         -0.87         2.69 o
   0  -9   7         96.53         90.17        10.40 o
   1  -9   7       1421.60       1417.43        19.91 o
   2  -9   7       2237.61       2322.85        37.15 o
   3  -9   7        863.27        910.47        17.75 o
   4  -9   7         75.44         64.30         8.03 o
  -2  -8   7        304.07        317.15        18.70 o
  -1  -8   7       1949.38       1908.81        21.47 o
   0  -8   7       2463.24       2474.88        31.37 o
   1  -8   7        127.66        131.35         5.57 o
   2  -8   7       2045.88       2060.23        23.38 o
   3  -8   7       1307.06       1316.84        21.12 o
   4  -8   7       1197.26       1147.74        23.97 o
   5  -8   7         37.94         42.78         6.37 o
   6  -8   7        974.76        979.71        30.89 o
  -3  -7   7        693.16        711.81        22.78 o
  -2  -7   7        323.79        335.22        10.57 o
  -1  -7   7        440.10        433.40        10.29 o
   0  -7   7       4144.11       4094.33        34.79 o
   1  -7   7       2207.69       2227.72        23.59 o
   2  -7   7         95.72         92.36         6.93 o
   3  -7   7        686.03        685.24        15.68 o
   4  -7   7       1446.68       1462.76        20.57 o
   5  -7   7       2671.99       2661.70        29.53 o
   6  -7   7        284.33        263.98        11.06 o
   7  -7   7       1484.17       1481.18        42.14 o
  -4  -6   7       1352.05       1389.47        40.70 o
  -3  -6   7       1520.81       1472.64        20.27 o
  -2  -6   7       1446.95       1408.69        24.81 o
  -1  -6   7        290.95        312.63         9.36 o
   0  -6   7        141.44        143.89         6.11 o
   1  -6   7       3150.08       3175.55        27.73 o
   2  -6   7       1239.88       1236.42        13.72 o
   3  -6   7        714.60        700.95        11.30 o
   4  -6   7        192.34        187.05         6.93 o
   5  -6   7       2486.40       2515.26        22.08 o
   6  -6   7       4064.24       4091.82        41.68 o
   7  -6   7         76.75         83.44         5.19 o
  -5  -5   7       2721.07       2714.64        41.66 o
  -4  -5   7        223.39        212.91         8.28 o
  -3  -5   7        151.16        142.15         6.41 o
  -2  -5   7       2535.60       2412.75        24.28 o
  -1  -5   7       2940.64       2915.16        30.29 o
   0  -5   7        361.61        382.44         7.13 o
   1  -5   7       1373.15       1382.02        13.88 o
   2  -5   7       2508.76       2476.28        20.92 o
   3  -5   7       2094.40       2135.89        26.00 o
   4  -5   7       1147.75       1162.16        13.18 o
   5  -5   7          2.71          7.05         1.62 o
   6  -5   7       2041.45       2063.58        25.88 o
   7  -5   7       1194.95       1184.80        17.44 o
  -6  -4   7        198.96        205.05        14.49 o
  -5  -4   7       2286.25       2353.70        54.19 o
  -4  -4   7       1314.14       1284.52        17.50 o
  -3  -4   7        697.64        672.64        16.41 o
  -2  -4   7         76.81         73.16         2.95 o
  -1  -4   7       2204.63       2152.50        16.64 o
   0  -4   7       5281.13       5287.28        37.58 o
   1  -4   7        434.51        449.45         6.58 o
   2  -4   7         12.98         16.26         1.38 o
   3  -4   7       1561.33       1550.55        16.60 o
   4  -4   7       1957.74       1941.33        17.89 o
   5  -4   7       1870.01       1889.69        20.38 o
   6  -4   7         27.40         31.85         3.32 o
   7  -4   7        891.10        907.79        17.84 o
  -7  -3   7       1994.09       2080.34        34.36 o
  -6  -3   7        559.53        577.39        12.09 o
  -5  -3   7        293.39        285.10         8.03 o
  -4  -3   7        319.08        326.25         8.28 o
  -3  -3   7       2286.42       2224.73        19.94 o
  -2  -3   7       2624.78       2578.96        16.68 o
  -1  -3   7         91.17         85.42         2.70 o
   0  -3   7       3753.07       3728.13        18.35 o
   1  -3   7       1861.11       1848.32        13.49 o
   2  -3   7       1310.82       1317.12        18.66 o
   3  -3   7       1177.84       1174.95        18.84 o
   4  -3   7        416.67        431.60        10.41 o
   5  -3   7       4465.62       4491.59        51.82 o
   6  -3   7       1808.66       1853.00        27.66 o
   7  -3   7          0.66          0.06         1.27 o
  -7  -2   7        426.25        429.69        12.57 o
  -6  -2   7       1873.71       1938.73        35.43 o
  -5  -2   7        876.28        888.66        12.85 o
  -4  -2   7        276.08        262.96         7.19 o
  -3  -2   7        581.86        569.93         8.21 o
  -2  -2   7       7231.03       7127.67        34.81 o
  -1  -2   7       6893.55       6828.62        31.48 o
   0  -2   7         50.80         46.13         2.00 o
   1  -2   7       1299.43       1337.02        12.57 o
   2  -2   7       3204.69       3180.23        23.18 o
   3  -2   7       2403.80       2399.21        19.30 o
   4  -2   7        152.75        149.16         5.28 o
   5  -2   7       2586.71       2538.84        25.77 o
   6  -2   7       1974.74       1939.42        26.63 o
   7  -2   7        696.60        740.12        20.31 o
  -7  -1   7        172.32        173.30         7.35 o
  -6  -1   7       1370.71       1393.24        15.93 o
  -5  -1   7       1785.07       1832.22        20.72 o
  -4  -1   7       1911.55       1905.96        19.75 o
  -3  -1   7       1096.14       1078.22        12.95 o
  -2  -1   7        800.85        802.11         9.48 o
  -1  -1   7       7018.72       6935.16        39.79 o
   0  -1   7       2964.51       2908.98        19.24 o
   1  -1   7          1.77          3.29         0.95 o
   2  -1   7        259.84        281.94         5.75 o
   3  -1   7       3396.57       3350.98        27.88 o
   4  -1   7       3580.53       3503.04        30.09 o
   5  -1   7         71.03         78.91         4.24 o
   6  -1   7        891.98        915.94        15.36 o
   7  -1   7        630.99        634.39        26.25 o
  -7   0   7       2370.07       2400.22        35.71 o
  -6   0   7         22.84         22.42         2.97 o
  -5   0   7       1409.30       1391.26        25.63 o
  -4   0   7       1421.66       1478.03        21.17 o
  -3   0   7       2871.73       2743.23        29.35 o
  -2   0   7       1826.99       1785.40        18.78 o
  -1   0   7        808.44        820.44        10.16 o
   0   0   7       4171.44       4158.26        24.94 o
   1   0   7       1669.30       1689.28        14.08 o
   2   0   7        190.05        200.27         6.16 o
   3   0   7         74.79         76.47         7.49 o
   4   0   7       2598.00       2603.45        29.82 o
   5   0   7       2111.85       2132.06        27.73 o
   6   0   7        282.58        282.48         9.95 o
  -7   1   7       1961.17       2017.50        28.35 o
  -6   1   7       1098.00       1111.10        19.54 o
  -5   1   7        433.41        455.45        11.62 o
  -4   1   7         89.19         92.22         6.66 o
  -3   1   7       1451.85       1469.78        23.94 o
  -2   1   7       5277.20       5111.17        34.88 o
  -1   1   7       1211.01       1182.06        13.29 o
   0   1   7       1295.92       1270.80        11.54 o
   1   1   7       1854.15       1805.71        15.79 o
   2   1   7       3017.06       2995.45        22.18 o
   3   1   7       1543.19       1545.45        16.99 o
   4   1   7         26.85         29.74         2.75 o
   5   1   7       2462.15       2540.24        27.20 o
  -7   2   7        166.04        173.72        20.17 o
  -6   2   7       1810.16       1776.68        32.60 o
  -5   2   7       1251.04       1249.79        25.97 o
  -4   2   7        923.11        897.30        24.14 o
  -3   2   7         64.30         67.24         3.90 o
  -2   2   7       1676.41       1699.73        16.47 o
  -1   2   7       2426.81       2339.45        27.56 o
   0   2   7        710.30        710.93         9.88 o
   1   2   7         40.56         49.13         3.15 o
   2   2   7        662.32        684.33        12.05 o
   3   2   7       2852.84       2839.02        32.61 o
   4   2   7       1280.56       1301.15        27.81 o
  -6   3   7          7.16          6.13         2.76 o
  -5   3   7        428.45        426.03        14.87 o
  -4   3   7       2190.26       2196.35        29.28 o
  -3   3   7       1140.26       1122.38        24.15 o
  -2   3   7          8.02         15.63         1.87 o
  -1   3   7       1256.38       1229.77        17.91 o
   0   3   7       1151.99       1137.06        14.43 o
   1   3   7       2352.44       2336.68        28.86 o
   2   3   7        295.91        294.78        13.63 o
   3   3   7        467.14        438.95        16.06 o
  -6   4   7        236.71        245.42        10.01 o
  -5   4   7        221.10        225.52        10.84 o
  -4   4   7        289.42        294.72        12.88 o
  -3   4   7       2194.84       2217.08        26.84 o
  -2   4   7       2406.84       2405.55        26.88 o
  -1   4   7        181.68        169.65         5.86 o
   0   4   7        172.12        172.17         9.55 o
   1   4   7       1949.56       1972.08        46.06 o
  -4   5   7        581.23        577.29        15.51 o
  -3   5   7        880.79        852.10        18.19 o
  -2   5   7       2978.77       3030.46        38.11 o
  -1   5   7        354.21        329.06        10.07 o
   0   5   7        145.92        147.34         8.75 o
   2  -9   8       1249.21       1284.60        36.17 o
   3  -9   8          2.76          7.15         2.94 o
  -1  -8   8        177.56        163.05         6.68 o
   0  -8   8         33.30         34.93         2.81 o
   1  -8   8        552.69        549.21        10.33 o
   2  -8   8       2270.69       2309.08        43.91 o
   3  -8   8       1575.74       1647.66        28.87 o
   4  -8   8         20.10         29.04         4.17 o
   5  -8   8        688.86        673.76        24.54 o
  -3  -7   8         11.99         15.58         4.38 o
  -2  -7   8       1506.33       1533.79        21.16 o
  -1  -7   8       2541.24       2517.22        27.16 o
   0  -7   8        842.20        835.85        16.31 o
   1  -7   8        243.47        234.45         6.92 o
   2  -7   8        396.53        377.65        10.40 o
   3  -7   8       2462.80       2487.71        25.09 o
   4  -7   8       1099.08       1099.29        15.89 o
   5  -7   8         18.62         21.71         2.40 o
   6  -7   8        340.27        346.53        10.28 o
  -4  -6   8       2364.19       2417.30        42.40 o
  -3  -6   8       1611.96       1607.05        29.58 o
  -2  -6   8          3.49          5.01         1.59 o
  -1  -6   8        321.27        329.31         8.57 o
   0  -6   8        954.14        932.60        15.36 o
   1  -6   8       2514.73       2532.73        26.26 o
   2  -6   8        810.37        792.67        11.15 o
   3  -6   8        602.23        592.55         9.67 o
   4  -6   8       2744.14       2788.49        26.41 o
   5  -6   8       1222.02       1242.06        22.06 o
   6  -6   8        788.83        810.53        16.68 o
   7  -6   8         72.95         83.20         8.93 o
  -5  -5   8        851.35        845.94        21.12 o
  -4  -5   8        280.84        282.37         8.58 o
  -3  -5   8       2290.12       2306.42        25.04 o
  -2  -5   8       3416.29       3400.86        30.64 o
  -1  -5   8        851.32        834.09        12.78 o
   0  -5   8        104.45        106.67         3.54 o
   1  -5   8       4714.73       4585.64        34.34 o
   2  -5   8       3227.63       3227.46        24.50 o
   3  -5   8         68.70         65.62         4.02 o
   4  -5   8        758.47        738.27        14.69 o
   5  -5   8       1294.24       1342.33        21.11 o
   6  -5   8       1920.36       1988.18        23.67 o
   7  -5   8        794.84        808.58        28.50 o
  -6  -4   8        751.84        765.37        20.36 o
  -5  -4   8       3035.86       3041.12        30.60 o
  -4  -4   8       1024.74       1048.37        14.45 o
  -3  -4   8        336.10        340.04         6.97 o
  -2  -4   8       1716.40       1711.65        22.84 o
  -1  -4   8       2324.22       2276.87        20.30 o
   0  -4   8       1827.66       1788.16        24.83 o
   1  -4   8        504.30        507.95        10.96 o
   2  -4   8       4563.10       4545.08        30.43 o
   3  -4   8       3216.76       3255.18        28.16 o
   4  -4   8        185.91        188.04         5.50 o
   5  -4   8         22.65         27.08         2.65 o
   6  -4   8       1008.35       1054.28        16.63 o
  -6  -3   8         37.35         40.62         4.13 o
  -5  -3   8       1778.15       1809.54        26.58 o
  -4  -3   8       3112.71       3142.59        30.45 o
  -3  -3   8        693.36        702.42        12.67 o
  -2  -3   8        605.95        608.25         9.70 o
  -1  -3   8        729.45        722.67         8.55 o
   0  -3   8       3730.69       3646.59        23.22 o
   1  -3   8       1657.78       1636.59        14.96 o
   2  -3   8         53.20         54.79         3.70 o
   3  -3   8       1654.61       1640.39        23.29 o
   4  -3   8       1150.18       1154.62        18.70 o
   5  -3   8       1450.41       1408.05        25.66 o
   6  -3   8        120.46        119.23         4.99 o
  -6  -2   8       1653.62       1723.28        28.42 o
  -5  -2   8         62.10         68.63         5.18 o
  -4  -2   8       1892.05       1873.07        21.75 o
  -3  -2   8       2023.81       1980.74        23.64 o
  -2  -2   8        434.03        433.12         7.41 o
  -1  -2   8        655.28        652.68         8.50 o
   0  -2   8        775.50        780.70         8.94 o
   1  -2   8       7586.43       7575.51        48.68 o
   2  -2   8       3654.72       3656.94        28.50 o
   3  -2   8        361.40        341.40         7.04 o
   4  -2   8        551.62        564.22        11.25 o
   5  -2   8       1253.54       1247.26        16.48 o
   6  -2   8       1012.62       1036.10        14.95 o
  -6  -1   8       1890.67       1917.41        23.75 o
  -5  -1   8       1102.05       1132.77        17.16 o
  -4  -1   8          2.95          6.03         3.40 o
  -3  -1   8       1742.12       1661.72        18.21 o
  -2  -1   8       1064.76       1048.37        13.39 o
  -1  -1   8       3243.00       3166.90        24.45 o
   0  -1   8        958.56        950.59        12.96 o
   1  -1   8        570.79        585.69        11.82 o
   2  -1   8       3797.96       3737.88        35.95 o
   3  -1   8        824.80        808.27        15.60 o
   4  -1   8        223.92        226.54        10.04 o
   5  -1   8        101.42        110.80         6.13 o
   6  -1   8       2345.62       2445.09        55.38 o
  -7   0   8        273.29        258.83        16.30 o
  -6   0   8        420.85        437.03        14.87 o
  -5   0   8       2670.43       2686.18        30.72 o
  -4   0   8       1798.86       1801.77        32.06 o
  -3   0   8         46.14         42.47         4.72 o
  -2   0   8        187.19        180.76         6.40 o
  -1   0   8       1582.40       1566.41        19.07 o
   0   0   8       3273.10       3240.26        22.12 o
   1   0   8        878.16        872.77        11.37 o
   2   0   8        798.88        781.23        11.06 o
   3   0   8       1364.78       1345.56        24.80 o
   4   0   8       1779.22       1766.00        32.60 o
   5   0   8        745.66        751.13        16.22 o
  -6   1   8        508.27        517.42        17.32 o
  -5   1   8         98.68        109.87         8.06 o
  -4   1   8       2542.45       2523.50        39.02 o
  -3   1   8       1987.17       1914.74        23.19 o
  -2   1   8       1377.30       1379.36        22.65 o
  -1   1   8         22.50         28.61         3.04 o
   0   1   8       1696.86       1715.72        15.99 o
   1   1   8       3739.17       3650.47        25.60 o
   2   1   8        647.94        629.51        13.66 o
   3   1   8        182.28        176.88         8.31 o
   4   1   8       1963.39       1960.26        23.51 o
  -6   2   8       4054.04       4185.81        55.56 o
  -5   2   8        563.59        584.42        18.07 o
  -4   2   8        494.19        484.21        24.19 o
  -3   2   8       1136.66       1097.90        16.64 o
  -2   2   8       1470.82       1460.75        16.04 o
  -1   2   8       1200.72       1223.18        18.62 o
   0   2   8        106.76        111.39         6.58 o
   1   2   8       2310.99       2324.70        25.22 o
   2   2   8       1681.63       1739.54        25.07 o
   3   2   8        580.21        572.26        18.14 o
  -5   3   8       2284.85       2324.28        38.23 o
  -4   3   8        324.08        319.11        10.96 o
  -3   3   8          9.45         12.16         2.47 o
  -2   3   8        968.73        964.48        16.39 o
  -1   3   8       2788.58       2811.61        29.56 o
   0   3   8        854.93        870.98        17.98 o
   1   3   8        159.78        167.08         9.55 o
   2   3   8        396.61        408.52        19.03 o
  -5   4   8        725.40        735.84        20.44 o
  -4   4   8        777.62        782.86        21.36 o
  -3   4   8        608.81        587.91        19.92 o
  -2   4   8        441.09        417.41        16.33 o
  -1   4   8        839.78        856.00        15.83 o
   0   4   8       2429.86       2445.02        54.97 o
   1   4   8        806.74        778.02        28.99 o
  -1  -8   9         32.30         32.13         5.70 o
   0  -8   9       1735.12       1750.01        24.70 o
   1  -8   9       2667.19       2638.96        31.12 o
   2  -8   9        359.92        358.42         9.31 o
   3  -8   9         24.94         23.46         2.60 o
   4  -8   9       1168.84       1169.96        32.75 o
  -3  -7   9        269.17        288.77        16.62 o
  -2  -7   9       2307.03       2281.32        30.58 o
  -1  -7   9       1671.68       1655.35        21.56 o
   0  -7   9         23.96         29.67         2.46 o
   1  -7   9       1693.93       1715.74        26.34 o
   2  -7   9       2010.61       1975.79        29.37 o
   3  -7   9       1209.39       1219.93        20.38 o
   4  -7   9         57.79         62.03         4.58 o
   5  -7   9        795.74        808.31        26.63 o
  -3  -6   9         67.99         74.39         6.95 o
  -2  -6   9        911.19        914.96        18.64 o
  -1  -6   9       2295.94       2288.53        35.90 o
   0  -6   9       1573.97       1587.11        28.45 o
   1  -6   9         25.06         27.12         3.00 o
   2  -6   9         76.82         89.55         4.54 o
   3  -6   9       1753.55       1760.09        24.61 o
   4  -6   9       1342.80       1339.07        26.38 o
   5  -6   9        139.27        132.68         7.94 o
   6  -6   9        412.05        395.12        13.93 o
  -4  -5   9        331.97        319.77        11.22 o
  -3  -5   9       2442.23       2465.74        42.11 o
  -2  -5   9       1170.88       1231.45        25.83 o
  -1  -5   9        752.32        764.53        18.63 o
   0  -5   9       2629.75       2623.56        29.69 o
   1  -5   9       1579.43       1547.15        21.75 o
   2  -5   9        595.25        588.50        11.22 o
   3  -5   9         93.64         92.92         4.38 o
   4  -5   9       3034.16       3013.34        25.73 o
   5  -5   9       2160.78       2196.17        24.62 o
   6  -5   9         77.81         77.05         5.27 o
  -5  -4   9         90.59         99.68         7.65 o
  -4  -4   9         24.91         21.92         2.68 o
  -3  -4   9       1680.96       1641.64        18.93 o
  -2  -4   9       3256.00       3292.27        27.64 o
  -1  -4   9        511.63        517.28         9.10 o
   0  -4   9        196.59        197.21         7.03 o
   1  -4   9        426.02        410.42        16.05 o
   2  -4   9       3218.82       3282.51        41.84 o
   3  -4   9       1923.42       1912.07        34.14 o
   4  -4   9        349.31        358.68         7.86 o
   5  -4   9       3088.66       3114.64        36.82 o
   6  -4   9       1101.86       1108.45        24.36 o
  -5  -3   9       1152.91       1164.53        31.38 o
  -4  -3   9        930.66        903.81        15.34 o
  -3  -3   9         18.43         19.88         2.11 o
  -2  -3   9       2383.18       2368.58        20.15 o
  -1  -3   9       2277.84       2284.65        23.88 o
   0  -3   9        318.67        310.74         7.42 o
   1  -3   9         12.11         15.41         2.78 o
   2  -3   9        578.90        588.46        15.02 o
   3  -3   9       4859.87       4830.34        33.60 o
   4  -3   9       1666.96       1668.73        19.91 o
   5  -3   9         68.54         66.27         4.17 o
   6  -3   9        754.87        736.71        27.24 o
  -6  -2   9         23.49         23.41         5.45 o
  -5  -2   9        700.80        718.30        16.62 o
  -4  -2   9       1397.97       1357.81        21.88 o
  -3  -2   9       2157.60       2155.79        22.03 o
  -2  -2   9         40.29         45.50         2.97 o
  -1  -2   9       1911.44       1898.97        19.06 o
   0  -2   9       2778.10       2812.24        25.94 o
   1  -2   9       2010.28       1973.28        24.39 o
   2  -2   9        217.41        217.87         9.22 o
   3  -2   9       1667.84       1711.93        23.88 o
   4  -2   9       3999.79       4025.00        41.23 o
   5  -2   9        634.54        643.41        29.47 o
  -6  -1   9        786.04        804.60        29.40 o
  -5  -1   9         83.41         73.41         9.15 o
  -4  -1   9        446.18        435.88        10.60 o
  -3  -1   9       3997.58       3864.08        36.04 o
  -2  -1   9       1688.12       1637.59        21.06 o
  -1  -1   9        131.09        129.30         5.01 o
   0  -1   9       1866.86       1870.49        20.36 o
   1  -1   9        872.46        862.91        13.43 o
   2  -1   9       2272.08       2266.95        27.55 o
   3  -1   9        384.32        397.57        11.00 o
   4  -1   9        432.63        430.10        11.92 o
   5  -1   9       1997.35       2018.98        49.76 o
  -5   0   9       1519.67       1546.17        31.29 o
  -4   0   9        237.59        246.24         9.62 o
  -3   0   9       1870.41       1847.70        34.92 o
  -2   0   9       2896.46       2881.96        29.63 o
  -1   0   9       1006.55        996.01        13.70 o
   0   0   9        106.22        116.57         4.63 o
   1   0   9         39.88         39.54         2.60 o
   2   0   9       1441.73       1455.17        18.28 o
   3   0   9       1743.42       1775.17        21.25 o
   4   0   9         98.27         96.77         8.50 o
  -5   1   9        796.65        818.52        23.75 o
  -4   1   9       2502.91       2504.90        43.83 o
  -3   1   9        283.42        258.48         8.53 o
  -2   1   9        248.15        252.88         8.17 o
  -1   1   9       1341.79       1310.38        38.24 o
   0   1   9       1276.98       1263.55        26.20 o
   1   1   9       1558.60       1609.53        22.98 o
   2   1   9        142.36        141.16         5.65 o
   3   1   9       1548.58       1551.74        20.14 o
  -5   2   9          7.18          7.42         2.78 o
  -4   2   9       2143.49       2126.99        30.36 o
  -3   2   9       2438.40       2452.88        28.60 o
  -2   2   9        483.14        476.41        13.81 o
  -1   2   9         49.25         45.08         3.69 o
   0   2   9        722.41        705.42        22.39 o
   1   2   9       2127.21       2127.69        27.43 o
   2   2   9        495.11        465.55        21.45 o
  -4   3   9         65.22         53.32         8.50 o
  -3   3   9       1604.32       1612.99        33.93 o
  -2   3   9       2040.78       2033.02        25.86 o
  -1   3   9        218.17        218.69         8.09 o
   0   3   9         46.24         42.05         7.68 o
   2  -8  10         45.09         49.45         7.27 o
   3  -8  10       1725.45       1670.90        41.89 o
  -1  -7  10        137.74        149.94         9.48 o
   0  -7  10        515.99        533.24        17.07 o
   1  -7  10       3631.96       3672.38        49.26 o
   2  -7  10       1146.85       1158.08        21.45 o
   3  -7  10          3.48          3.37         1.62 o
   4  -7  10        560.90        549.09        16.73 o
  -2  -6  10        942.36        942.36        19.43 o
  -1  -6  10       1007.61        997.07        19.15 o
   0  -6  10        224.75        224.93        10.53 o
   1  -6  10       1215.09       1209.07        20.18 o
   2  -6  10       2056.45       2053.89        23.62 o
   3  -6  10       1254.08       1304.51        21.48 o
   4  -6  10        168.61        167.19         7.61 o
   5  -6  10         55.37         53.66         8.51 o
  -4  -5  10        828.56        851.19        31.62 o
  -3  -5  10         43.82         41.63         4.25 o
  -2  -5  10        342.15        341.91        13.52 o
  -1  -5  10       1457.20       1437.75        23.27 o
   0  -5  10       4035.44       3940.27        39.49 o
   1  -5  10        280.96        285.46         8.07 o
   2  -5  10        655.93        662.14        14.55 o
   3  -5  10       1441.77       1494.04        22.91 o
   4  -5  10       1321.18       1358.89        19.00 o
   5  -5  10        514.43        551.98        16.34 o
  -4  -4  10       2905.71       2848.83        45.10 o
  -3  -4  10        872.08        857.90        13.79 o
  -2  -4  10         71.40         80.31         4.50 o
  -1  -4  10          4.92          5.79         1.55 o
   0  -4  10       2077.42       2060.53        35.74 o
   1  -4  10       2576.11       2596.17        25.57 o
   2  -4  10        208.64        207.26         9.03 o
   3  -4  10        356.80        358.84        10.45 o
   4  -4  10        453.50        455.60        10.32 o
   5  -4  10       2129.61       2103.89        67.53 o
  -4  -3  10        354.99        357.00        11.79 o
  -3  -3  10       1667.11       1730.98        30.45 o
  -2  -3  10       1371.41       1325.83        20.89 o
  -1  -3  10       1496.79       1531.09        19.88 o
   0  -3  10        186.44        175.64         9.29 o
   1  -3  10       1920.91       1923.50        24.97 o
   2  -3  10        864.07        898.26        16.82 o
   3  -3  10        116.31        115.51         6.19 o
   4  -3  10        157.54        161.24         9.09 o
  -5  -2  10       1624.32       1702.58        32.23 o
  -4  -2  10        590.01        590.29        13.39 o
  -3  -2  10         19.98         19.04         2.58 o
  -2  -2  10        385.38        377.47        10.11 o
  -1  -2  10       2287.79       2275.24        25.76 o
   0  -2  10       1610.30       1613.29        19.49 o
   1  -2  10          6.96          5.87         3.37 o
   2  -2  10       1374.97       1351.38        21.22 o
   3  -2  10       1542.76       1563.72        23.64 o
   4  -2  10       1994.49       2035.88        28.32 o
  -5  -1  10        561.94        575.51        25.83 o
  -4  -1  10       1936.60       1911.30        28.70 o
  -3  -1  10       1312.33       1287.27        19.99 o
  -2  -1  10        178.06        182.43         7.19 o
  -1  -1  10       1468.50       1489.53        33.11 o
   0  -1  10       2687.61       2704.55        26.65 o
   1  -1  10        979.18        992.21        17.64 o
   2  -1  10          9.93         11.70         2.18 o
   3  -1  10        281.09        274.55         8.31 o
   4  -1  10       1488.38       1557.38        43.72 o
  -4   0  10        285.70        263.01        10.40 o
  -3   0  10       1293.37       1283.65        20.15 o
  -2   0  10       1995.28       2050.15        25.49 o
  -1   0  10        323.29        292.69        10.32 o
   0   0  10       1298.26       1343.88        21.66 o
   1   0  10       2554.57       2510.33        31.16 o
   2   0  10       1153.12       1168.19        19.91 o
   3   0  10        163.65        167.43         7.47 o
  -4   1  10        137.04        153.68        13.81 o
  -3   1  10          6.83          7.40         1.98 o
  -2   1  10       2140.61       2166.93        31.82 o
  -1   1  10       3291.95       3354.22        51.57 o
   0   1  10        172.77        165.35         9.82 o
   1   1  10        317.42        309.78        13.12 o
   2   1  10        713.44        776.25        29.29 o
  -2   2  10         13.79         10.63         4.50 o
  -1   2  10       2648.22       2706.87        44.13 o
   0   2  10       1337.19       1344.75        29.13 o
   0  -7  11        674.43        642.95        26.46 o
   1  -7  11        434.25        458.84        21.89 o
   2  -7  11         25.00         34.17         6.37 o
   0  -6  11        453.26        454.07        22.41 o
   1  -6  11        502.84        512.20        16.69 o
   2  -6  11       1751.03       1760.81        22.32 o
   3  -6  11        184.04        189.59        10.18 o
  -2  -5  11       2067.67       2110.57        57.28 o
  -1  -5  11        800.12        796.33        21.14 o
   0  -5  11        202.84        201.95        10.30 o
   1  -5  11        152.59        158.02         9.82 o
   2  -5  11       1969.55       2017.87        34.07 o
   3  -5  11       3232.09       3223.88        36.58 o
   4  -5  11         74.79         73.75         8.78 o
  -3  -4  11        486.89        521.61        17.90 o
  -2  -4  11        738.94        749.19        17.92 o
  -1  -4  11       2044.01       2115.77        28.61 o
   0  -4  11       1499.93       1496.91        29.83 o
   1  -4  11        733.53        750.62        20.45 o
   2  -4  11         94.07         86.72         5.39 o
   3  -4  11       2150.32       2172.01        31.62 o
  -4  -3  11       1045.59       1126.43        36.46 o
  -3  -3  11       3285.09       3305.62        40.45 o
  -2  -3  11        434.85        437.30        11.24 o
  -1  -3  11        305.11        287.63        10.39 o
   0  -3  11       1935.41       1960.52        34.49 o
   1  -3  11       1317.95       1331.21        52.19 o
   2  -3  11        781.17        784.13        16.31 o
   3  -3  11        286.50        274.39        11.68 o
  -4  -2  11         24.48         22.31         5.73 o
  -3  -2  11       1716.03       1703.21        25.15 o
  -2  -2  11       1246.72       1242.84        19.80 o
  -1  -2  11        702.36        712.81        26.90 o
   0  -2  11        132.83        126.00         8.41 o
   1  -2  11        652.42        673.41        26.27 o
   2  -2  11       2878.34       2958.42        34.70 o
   3  -2  11        736.44        759.83        28.00 o
  -3  -1  11         49.43         50.32         5.50 o
  -2  -1  11        471.42        448.16        13.45 o
  -1  -1  11       1429.71       1422.13        32.50 o
   0  -1  11        997.40       1032.18        24.89 o
   1  -1  11         62.00         63.07         4.75 o
   2  -1  11       1699.16       1731.12        25.57 o
  -3   0  11        470.78        462.13        24.09 o
  -2   0  11         36.87         33.22         4.93 o
  -1   0  11         72.20         74.17         7.18 o
   0   0  11       1526.97       1535.50        31.38 o
   2  -3  12          2.56          3.79         2.58 o
  -1  -2  12          0.55         -0.92         3.13 o
                                                
